# Supplementary material for: Spermatogonial fate in mice with increased activin A bioactivity and testicular somatic cell tumours
Source: Front Cell Dev Biol. 2023 Jul 26;11:1237273. doi: 10.3389/fcell.2023.1237273 (PMC10409995; doi:10.3389/fcell.2023.1237273)
Supplement: Supplementary file 1 [file Table2.XLSX]

## Sheet: WT vs KO N
Diseases and Bio Functions identified using expression analyses function in IPA.
Table shows p values between Inha WT and KO N
*P-value calculated using the right-tailed Fisher’s Exact Test.
© 2000-2023 QIAGEN. All rights reserved.
Disease and Bio Function Category	p-value*	Molecules associated with with each category
Cellular Movement	2.6e-10-2.73e-03	Abcb1b, ACAP3, AGT, ARAP3, CAV3, Ccl7, CCN2, CCR2, CES1, CHRD, EGR2, ELF3, EMP1, ENPP1, EPHB4, FAS, FGFBP1, FOS, FOXO6, GCSAM, GJB2, GLRB, GPR35, HAS3, HAVCR2, ICAM1, IKBKE, IL13, IL16, IL17RB, KLK3, LCN2, LRG1, MYLK3, NEIL2, NTF4, OPRD1, P2RY2, P2RY6, PTGDS, ROBO4, S100A4, SLPI, SOCS3, SULT1E1, SYK, TCAF2, TNFRSF11B, TNFRSF12A, TSPAN8, ZBP1
Hematological System Development and Function	8.21e-09-3.02e-03	Abcb1b, AFF1, AGT, APOBEC1, ARAP3, BOK, Ccl7, CCN2, CCND2, CCR2, CD7, CES1, CHRD, EGR2, ELF3, EMP1, ENPP1, EXTL1, F8, FAS, FOS, FOXO6, GCSAM, GJB2, GLB1L2, GLRB, HAVCR2, HSD17B3, HSPB8, ICAM1, IKBKE, IL13, IL16, IL17RB, INF2, INHA, INSL3, LCN2, MYLK3, NEIL2, OPRD1, P2RY2, P2RY6, PGAP3, PTGDS, PTPN13, RAB27B, ROBO4, S100A4, SCARF1, SCNN1B, SLC4A4, SLPI, SOCS3, SULT1E1, SYK, TNFRSF11B, TNFRSF12A, T…
Immune Cell Trafficking	8.21e-09-2.73e-03	Abcb1b, AGT, ARAP3, Ccl7, CCN2, CCR2, CES1, EGR2, ENPP1, FAS, FOS, FOXO6, GJB2, GLRB, HAVCR2, HSPB8, ICAM1, IKBKE, IL13, IL16, IL17RB, LCN2, MYLK3, NEIL2, OPRD1, P2RY2, P2RY6, PTGDS, ROBO4, S100A4, SLPI, SOCS3, SULT1E1, SYK, TNFRSF11B, TRAF3
Inflammatory Response	8.21e-09-2.8e-03	Abcb1b, ADRA1D, AGT, AMPD3, ARAP3, CAPN5, CAV3, Ccl7, CCN2, CCR2, CD7, CES1, CPA3, CYP17A1, EGR2, ELF3, ENPP1, F8, FAS, FOS, FOXO6, GJB2, GLRB, HAVCR2, HSPB8, ICAM1, IKBKE, IL13, IL16, IL17RB, INF2, INHA, INSL3, KLK3, LCN2, LRG1, MYLK3, NEIL2, NTF4, OPRD1, P2RY2, P2RY6, PGAP3, PTGDS, Raet1d/Raet1e, ROBO4, S100A4, SCARF1, SCNN1B, SLPI, SOCS3, SULT1E1, SYK, SYT9, TNFRSF11B, TNFRSF12A, TRAF3, ZBP1
Organismal Injury and Abnormalities	4.18e-08-2.99e-03	Abcb1b, ACAP3, ADAM23, ADAMTSL2, ADRA1D, AFF1, AGT, AMPD3, APOBEC1, APOBEC3B, APOF, AQP2, ARAP3, ASS1, ATP8B4, BHMT, BOK, C130026I21Rik (includes others), C1QL2, CAPN5, CAV3, CCDC102A, CCDC149, Ccl7, CCN2, CCND2, CCR2, CD7, CERKL, CES1, CHIC1, CHRD, CHST6, Clca3a1/Clca3a2, CLCNKA, CLDN10, CLPS, COLEC10, CPA3, CRYGS, CTU1, CYP17A1, DDX19A, EGR2, ELF3, ELMO3, EMP1, ENPP1, EPHB4, EPHX1, EXTL1, F8, F…
Carbohydrate Metabolism	3.64e-07-2.36e-03	Abcb1b, ADRA1D, AGT, BHMT, CCN2, CCR2, CES1, CHST6, CPA3, ENPP1, EPHX1, FABP3, FAS, FOXO6, GPR35, HAS3, ICAM1, IKBKE, IL13, LCN2, MOGAT1, P2RY2, P2RY6, PGAP3, PRKAG3, SOCS3, SYK, VANGL2
Cell-To-Cell Signaling and Interaction	4.78e-07-3.01e-03	AGT, ARAP3, Ccl7, CCN2, CCR2, CD7, EGR2, EPHB4, F8, FAS, FOS, HAS3, HAVCR2, HSPB8, ICAM1, IL13, IL16, IL17RB, KLK3, LCN2, NEIL2, NPNT, NTF4, P2RY2, P2RY6, PGAP3, S100A4, SCARF1, SLC4A4, SLPI, SOCS3, SYK, TNFRSF11B, TRAF3, ZBP1
Tissue Development	7.47e-07-2.83e-03	ADAMTSL2, AFF1, AGT, AQP2, CAV3, Ccl7, CCN2, CCND2, CCR2, CHRD, CHST6, Cryge/Crygf, CRYGS, EGR2, ELF3, EMP1, ENPP1, EPHB4, EXTL1, FABP3, FAS, FLRT3, FOS, GJB2, GPR35, HAS3, HAVCR2, HOXA13, HSPB8, ICAM1, IL13, IL17RB, INF2, INHA, INSL3, KLK3, LCN2, LDB3, LRG1, Miat, MYLK3, Nat8f5, NEURL2, NPNT, NTF4, P2RY2, P2RY6, PGAP3, PMS2, PTGDS, PTPN13, ROBO4, S100A4, SHROOM4, SLPI, SOCS3, SULT1E1, SYK, TGM1,…
Cardiovascular System Development and Function	2.25e-06-2.59e-03	ADRA1D, AGT, ARAP3, CAV3, CCN2, CCND2, CCR2, CHRD, EGR2, EMP1, ENPP1, EPHB4, FABP3, FAS, FGFBP1, FLRT3, FOS, GJB2, GPR35, HAS3, HOXA13, HSPB8, ICAM1, IKBKE, IL13, INHA, KCND2, KLK3, LCN2, LDB3, LRG1, Miat, MYLK3, Nat8f5, NEURL2, P2RY2, P2RY6, PTGDS, ROBO4, S100A4, SLPI, SOCS3, SYK, TNFRSF11B, TNFRSF12A, TRAF3, VANGL2
Organ Development	2.25e-06-2.83e-03	AFF1, AGT, CAPN5, CAV3, CCN2, CCND2, CCR2, CHRD, CHST6, Cryge/Crygf, CRYGS, EGR2, ELF3, EMP1, ENPP1, EPHB4, EXTL1, FABP3, FAS, FLRT3, FOS, HAVCR2, HOXA13, HSPB8, ICAM1, IKBKE, IL13, INF2, INHA, KLK3, LCN2, LDB3, Miat, MYLK3, Nat8f5, NEURL2, OPRD1, P2RY2, P2RY6, PGAP3, PTPN13, S100A4, SHROOM4, SOCS3, SYK, TNFRSF11B, TNFRSF12A, TRAF3, VANGL2, WNT2B
Embryonic Development	3.71e-06-2.83e-03	AFF1, AGT, CAV3, CCN2, CCND2, CCR2, CHRD, CHST6, Cryge/Crygf, CRYGS, EGR2, ELF3, EMP1, ENPP1, EPHB4, EXTL1, FAS, FLRT3, FOS, HAVCR2, HOXA13, HSD17B3, HSPB8, ICAM1, IL13, INF2, INHA, INSL3, KLK3, LCN2, LDB3, Miat, MYLK3, Nat8f5, NEURL2, NPNT, NTF4, P2RY6, PGAP3, PTPN13, S100A4, SHROOM4, SLC4A4, SOCS3, SYK, TAMALIN, TNFRSF11B, TNFRSF12A, TRAF3, TSHZ3, TSKU, VANGL2, WNT2B
Organismal Development	3.71e-06-2.83e-03	ADRA1D, AFF1, AGT, ARAP3, BHMT, BOK, CAV3, CCN2, CCND2, CCR2, CES1, CHRD, CHST6, CLCNKA, CLPS, Cryge/Crygf, CRYGS, EGR2, ELF3, EMP1, ENPP1, EPHB4, EXTL1, FABP3, FAS, FLRT3, FOS, GCSAM, GPR35, HAS3, HAVCR2, HOXA13, HSD17B3, HSPB8, ICAM1, IKBKE, IL13, INF2, INHA, INSL3, KCND2, KLHL1, KLK3, LCN2, LDB3, LRG1, Miat, MOGAT1, MYLK3, Nat8f5, NEURL2, NPNT, NTF4, OPRD1, P2RY2, P2RY6, PGAP3, PIANP, PMS2, PT…
Dermatological Diseases and Conditions	5.73e-06-2.73e-03	ACAP3, ADAM23, ADAMTSL2, AFF1, AGT, AMPD3, APOBEC1, APOBEC3B, APOF, AQP2, ARAP3, ASS1, ATP8B4, BHMT, C1QL2, CAPN5, CCN2, CCND2, CCR2, CD7, CERKL, CES1, CHRD, CHST6, CLCNKA, CLDN10, CLPS, COLEC10, CPA3, CYP17A1, EGR2, ELF3, ELMO3, ENPP1, EPHB4, EPHX1, EXTL1, F8, FABP3, FAM111A, FAS, FGFBP1, FLRT3, FOS, GAL3ST2, GAREM2, GJB2, GLB1L2, GLRB, GPR35, HAVCR2, HOXA13, ICAM1, IGSF10, IKBKE, IL13, IL16, IL…
Inflammatory Disease	5.73e-06-2.8e-03	ADRA1D, AFF1, AGT, AMPD3, BHMT, Ccl7, CCR2, CD7, CES1, CPA3, CYP17A1, EGR2, ELF3, FAS, FOS, GLRB, HAVCR2, HSPB8, ICAM1, IKBKE, IL13, IL16, IL17RB, INSL3, KCND2, LCN2, LRG1, NEIL2, NTF4, OPRD1, P2RY2, PTGDS, S100A4, SCARF1, SLC4A4, SLPI, SOCS3, SYK, SYT9, TNFRSF11B, TNFRSF12A, TRAF3, ZBP1
Hypersensitivity Response	6.7e-06-1.49e-03	Ccl7, CCR2, FOS, HAVCR2, ICAM1, IL13, IL16, LCN2, P2RY2, PTGDS, SYK
Lipid Metabolism	6.7e-06-3.01e-03	Abcb1b, AGT, APOBEC1, Apoc1, APOF, BHMT, CAV3, CCR2, CERKL, CES1, CLCNKA, CLPS, CYP17A1, ENPP1, EPHX1, EXTL1, FABP3, FAS, FOS, HSD17B3, ICAM1, IKBKE, IL13, IL16, INHA, INSL3, LCN2, MOGAT1, NPNT, P2RY2, PGAP3, PRKAG3, PTGDS, SCNN1B, SLC4A4, SOCS3, SULT1E1, SULT2A1, SYK, TGM1, TRAF3, TSKU
Small Molecule Biochemistry	6.7e-06-3.01e-03	Abcb1b, ADRA1D, AGT, AMPD3, APOBEC1, Apoc1, APOF, ASS1, BHMT, CAV3, CCN2, CCR2, CERKL, CES1, CLCNKA, CLPS, CYP17A1, ENPP1, EPHX1, EXTL1, FABP3, FAS, FOS, GPR35, HAS3, HSD17B3, ICAM1, IKBKE, IL13, IL16, INHA, INSL3, LCN2, MOGAT1, NPNT, P2RY2, P2RY6, PGAP3, PRKAG3, PTGDS, SARDH, SCNN1B, SLC4A4, SOCS3, SULT1E1, SULT2A1, SYK, TGM1, TNFRSF11B, TRAF3, TSKU, VANGL2
Cancer	7.34e-06-2.97e-03	ACAP3, ADAM23, ADAMTSL2, ADRA1D, AFF1, AGT, AMPD3, APOBEC1, APOBEC3B, APOF, AQP2, ARAP3, ASS1, ATP8B4, BHMT, BOK, C1QL2, CAPN5, CAV3, CCDC102A, CCDC149, CCN2, CCND2, CCR2, CD7, CERKL, CES1, CHIC1, CHRD, CHST6, Clca3a1/Clca3a2, CLCNKA, CLDN10, CLPS, COLEC10, CPA3, CRYGS, CTU1, CYP17A1, DDX19A, EGR2, ELF3, ELMO3, EMP1, ENPP1, EPHB4, EPHX1, EXTL1, F8, FABP3, FAM111A, FAS, FGFBP1, FLRT3, FOS, FOXO6, …
Cell Death and Survival	8.41e-06-2.73e-03	Abcb1b, ADRA1D, AGT, APOBEC3B, AQP2, ASS1, BHMT, BOK, CAV3, CCN2, CCND2, CCR2, CD7, CERKL, CES1, Clca3a1/Clca3a2, DDX19A, EGR2, EMP1, ENPP1, EPHB4, EPHX1, FABP3, FAM111A, FAS, FOS, FOXO6, GJB2, HAS3, HAVCR2, HOXA13, HSPB8, ICAM1, IKBKE, IL13, IL17RB, INHA, INSL3, KCND2, KLK3, LCN2, MYLK3, NPNT, NTF4, P2RY2, P2RY6, PIANP, PMS2, PTGDS, PTPN13, RAB27B, S100A4, SHROOM4, SLC47A1, SLPI, SOCS3, SYK, TGM…
Antimicrobial Response	8.75e-06-1.81e-03	APOBEC3B, CAV3, CCR2, EGR2, ICAM1, IL13, SLPI
Cellular Function and Maintenance	9.07e-06-2.73e-03	Abcb1b, AFF1, AGT, AMPD3, AQP2, BOK, CAV3, Ccl7, CCR2, CHRD, EGR2, ELF3, ENPP1, EPHB4, FAS, FLRT3, FOS, GLRB, GPR35, HAS3, HAVCR2, HOXA13, HSPB8, ICAM1, IKBKE, IL13, IL16, IL17RB, KLK3, LCN2, LDB3, LRG1, MYLK3, NEURL2, NTF4, OPRD1, P2RY2, P2RY6, PCP2, PGAP3, PRKAG3, PTGDS, PTPN13, RAB27B, RIMS4, ROBO4, S100A4, SCARF1, SCNN1B, SHROOM4, SLC4A4, SLPI, SOCS3, SULT1E1, SYK, TGM1, TNFRSF11B, TNFRSF12A,…
Molecular Transport	1.21e-05-2.73e-03	Abcb1b, ADRA1D, AGT, APOBEC1, Apoc1, APOF, AQP2, ARAP3, BHMT, CAV3, CCR2, CES1, Clca3a1/Clca3a2, CLCNKA, CLDN10, CLPS, CYP17A1, EGR2, ENPP1, EPHX1, EXTL1, FABP3, FAS, FOS, GLRB, GPR35, HAS3, HSD17B3, ICAM1, IKBKE, IL13, IL16, INHA, KCND2, KLK3, LCN2, MOGAT1, NIPAL1, OPRD1, P2RY2, P2RY6, PRKAG3, PTGDS, RAB27B, RGS20, RHBG, S100A4, SCNN1B, SLC47A1, SLC4A4, SOCS3, SULT1E1, SYK, SYTL1, TAMALIN, TRAF3…
Immunological Disease	1.22e-05-2.9e-03	Abcb1b, ADRA1D, AFF1, AGT, APOBEC3B, ASS1, ATP8B4, BHMT, CAV3, CCDC149, Ccl7, CCND2, CCR2, CD7, CES1, CHIC1, CHRD, CHST6, CPA3, EGR2, ENPP1, EPHX1, FAS, FOS, GCSAM, GLB1L2, GLRB, GNG4, HAVCR2, HOXA13, HSPB8, ICAM1, IKBKE, IL13, IL16, IL17RB, INHA, INSL3, KCND2, KLK3, LCN2, LDB3, NTF4, OPRD1, PGAP3, PMS2, PRX, PTGDS, PTPN13, RAB27B, Raet1d/Raet1e, ROBO4, S100A4, SCARF1, SLC4A4, SLPI, SOCS3, SYK, S…
Organismal Survival	1.26e-05-1.26e-05	Abcb1b, ADAM23, ADRA1D, AFF1, AGT, APOBEC1, AQP2, ARAP3, ASS1, CAV3, CCN2, CCND2, CCR2, CHRD, CLCNKA, CLPS, CPA3, CYP17A1, EGR2, F8, FABP3, FAS, FLRT3, FOS, GJB2, HAVCR2, HOXA13, HSPB8, ICAM1, IKBKE, IL13, IL17RB, INHA, LCN2, LDB3, MYLK3, NTF4, PGAP3, PMS2, PTPN13, S100A4, SCNN1B, SLC4A4, SLPI, SOCS3, SYK, TGM1, TNFRSF11B, TNFRSF12A, TRAF3, TSHZ3, TSPAN8, VANGL2, ZBP1
Respiratory Disease	1.85e-05-2.04e-03	ADRA1D, AGT, AMPD3, CCR2, CYP17A1, ELF3, FAS, GLRB, HAVCR2, ICAM1, IKBKE, IL13, IL16, IL17RB, LCN2, NEIL2, OPRD1, P2RY2, PTGDS, S100A4, SLPI, SOCS3, SULT1E1, TRAF3, ZBP1
Cellular Development	1.96e-05-2.83e-03	AFF1, AGT, APOBEC3B, CAV3, CCN2, CCND2, CCR2, CHRD, Clca3a1/Clca3a2, EGR2, ELF3, EMP1, ENPP1, EPHB4, EXTL1, FABP3, FAS, FOS, GPR35, HAS3, HAVCR2, HOXA13, ICAM1, IL13, INF2, INHA, INSL3, KLK3, LCN2, LDB3, LRG1, MYLK3, NEURL2, NPNT, NTF4, P2RY2, P2RY6, PGAP3, PTGDS, SOCS3, SULT1E1, SYK, TNFRSF11B, TNFRSF12A, TRAF3
Cellular Growth and Proliferation	1.96e-05-2.83e-03	ADAMTSL2, AFF1, AGT, APOBEC3B, AQP2, CAV3, CCN2, CCND2, CCR2, CHRD, Clca3a1/Clca3a2, EGR2, ELF3, EMP1, ENPP1, EPHB4, EXTL1, FAS, FOS, GPR35, HAS3, HAVCR2, HOXA13, ICAM1, IKBKE, IL13, INF2, INHA, INSL3, KLK3, LCN2, LDB3, LRG1, MYLK3, NEURL2, NTF4, P2RY2, P2RY6, PGAP3, PMS2, S100A4, SOCS3, SYK, TGM1, TNFRSF11B, TNFRSF12A, TRAF3
Hematopoiesis	1.96e-05-3.02e-03	Abcb1b, AFF1, AGT, CCND2, CCR2, CD7, CHRD, EGR2, ELF3, EMP1, ENPP1, EXTL1, FAS, FOS, HAVCR2, ICAM1, IL13, INF2, INHA, INSL3, P2RY6, PGAP3, ROBO4, SOCS3, SYK, TNFRSF11B, TNFRSF12A, TRAF3
Lymphoid Tissue Structure and Development	1.96e-05-3.02e-03	Abcb1b, AFF1, AGT, APOBEC1, BOK, CCND2, CCR2, CD7, CHRD, EGR2, ELF3, EMP1, ENPP1, EXTL1, FAS, FOS, GCSAM, GLB1L2, HAVCR2, HSD17B3, ICAM1, IL13, IL17RB, INF2, INHA, INSL3, LCN2, P2RY6, PGAP3, PTPN13, RAB27B, SCARF1, SLC4A4, SOCS3, SYK, TNFRSF11B, TRAF3
Connective Tissue Development and Function	2.02e-05-2.48e-03	ADAMTSL2, AGT, BHMT, CCN2, CCND2, CCR2, CES1, CHRD, EGR2, ENPP1, EPHB4, FABP3, FAS, FOS, ICAM1, IL13, INHA, KLK3, LCN2, LRG1, NPNT, NTF4, P2RY6, PMS2, PTGDS, S100A4, SOCS3, SULT1E1, SYK, TGM1, TNFRSF11B, TNFRSF12A, TRAF3
Tissue Morphology	2.19e-05-3.02e-03	Abcb1b, ADRA1D, AFF1, AGT, APOBEC1, BHMT, BOK, CAV3, Ccl7, CCN2, CCND2, CCR2, CD7, CES1, EGR2, FAS, FOS, GCSAM, GJB2, GLB1L2, HAVCR2, HSD17B3, HSPB8, ICAM1, IL13, IL17RB, INHA, INSL3, KLK3, LCN2, LRG1, Miat, NEIL2, NTF4, OPRD1, P2RY2, P2RY6, PGAP3, PIANP, PMS2, PTGDS, PTPN13, RAB27B, S100A4, SCARF1, SCNN1B, SHROOM4, SLC4A4, SLPI, SOCS3, SULT1E1, SYK, SYTL1, TNFRSF11B, TNFRSF12A, TRAF3, VANGL2
Cellular Compromise	2.87e-05-2.25e-03	ARAP3, Ccl7, CCN2, CCR2, FAS, FOS, HAVCR2, ICAM1, IL13, IL17RB, LCN2, P2RY6, PTGDS, SYK
Cardiovascular Disease	4.54e-05-2.25e-03	ADRA1D, AGT, APOBEC1, APOBEC3B, AQP2, BOK, CAV3, Ccl7, CCN2, CCND2, CCR2, CES1, CLCNKA, ENPP1, EPHB4, F8, FABP3, FAS, FOS, HSPB8, ICAM1, IGSF10, IKBKE, IL16, INHA, KCND2, KLK3, LCN2, LDB3, Miat, MMP23B, MYLK3, NPNT, NTF4, OPRD1, P2RY6, PTGDS, ROBO4, S100A4, SCNN1B, SHROOM4, SLC12A9, SOCS3, TNFRSF11B, TNFRSF12A, TRAF3, VANGL2
Organ Morphology	4.54e-05-3.02e-03	Abcb1b, ADRA1D, AFF1, AGT, AQP2, BHMT, BOK, CAV3, CCN2, CCND2, CCR2, CD7, CES1, CLCNKA, FABP3, FAS, FOS, HSD17B3, HSPB8, ICAM1, IKBKE, IL13, INHA, KCND2, KLHL1, KLK3, LCN2, LDB3, MOGAT1, MYLK3, P2RY6, PIANP, PTGDS, RAB27B, SCARF1, SLC4A4, SOCS3, TNFRSF11B, TRAF3
Visual System Development and Function	4.54e-05-1.11e-03	CCN2, CCR2, CHST6, Cryge/Crygf, CRYGS, FOS, ICAM1, IL13, LCN2, Miat, PTPN13, S100A4, SHROOM4, SOCS3, TNFRSF12A, WNT2B
Developmental Disorder	5.19e-05-2.25e-03	ADRA1D, AGT, CES1, CLDN10, EPHB4, FOS, IL13, Miat, NTF4, OPRD1, PGAP3, SLC12A9, TGM1, TNFRSF11B, TSHZ3
Hereditary Disorder	5.19e-05-2.59e-03	AGT, AQP2, Ccl7, CLCNKA, CYP17A1, EGR2, EPHB4, EPHX1, FAS, HAVCR2, HSPB8, INF2, PGAP3, PMS2, PRX, SCNN1B, SLC12A9, SLC4A4, TGM1, TNFRSF11B, ZBP1
Cell-mediated Immune Response	7.46e-05-2.34e-03	Abcb1b, AFF1, AGT, CCR2, CHRD, EGR2, ELF3, ENPP1, FAS, FOS, HAVCR2, ICAM1, IL13, IL16, PGAP3, S100A4, SOCS3, SYK, TNFRSF11B, TRAF3
Gastrointestinal Disease	7.78e-05-2.58e-03	ACAP3, ADAM23, ADAMTSL2, ADRA1D, AFF1, AGT, AMPD3, APOBEC1, AQP2, ARAP3, ASS1, ATP8B4, BHMT, BOK, C130026I21Rik (includes others), C1QL2, CAPN5, CCDC102A, CCDC149, CCN2, CCND2, CCR2, CD7, CERKL, CES1, CHIC1, CHRD, CHST6, CLCNKA, CLPS, CPA3, CTU1, CYP17A1, DDX19A, EGR2, ELF3, ELMO3, EMP1, ENPP1, EPHB4, EPHX1, EXTL1, F8, FABP3, FAM111A, FAS, FGFBP1, FLRT3, FOS, GAL3ST2, GAREM2, GCSAM, GJB2, GLB1L2,…
Renal and Urological Disease	7.9e-05-2.8e-03	ADRA1D, AGT, APOBEC3B, AQP2, BOK, CCN2, CLCNKA, EMP1, FAS, FOS, GJB2, HOXA13, ICAM1, IL16, INSL3, LCN2, NPNT, PGAP3, PTGDS, SCARF1, SCNN1B, SLC47A1, SLC4A4, SYK, TNFRSF11B, ZBP1
Vitamin and Mineral Metabolism	8.51e-05-1.95e-03	ADRA1D, AGT, Apoc1, APOF, CAV3, CCR2, CES1, CYP17A1, ENPP1, FABP3, FAS, GPR35, HSD17B3, IL13, IL16, INHA, INSL3, OPRD1, P2RY2, P2RY6, RGS20, S100A4, SCNN1B, SULT1E1, SULT2A1, SYK, TSKU
Neurological Disease	9.13e-05-2.59e-03	ADRA1D, AGT, AMPD3, APOBEC1, BHMT, Ccl7, CCN2, CCND2, CCR2, CES1, EGR2, EPHX1, F8, FABP3, FAS, FLRT3, FOS, GJB2, GLRB, HAVCR2, HSPB8, ICAM1, IL13, INF2, KCND2, KLHL1, LCN2, LRG1, Miat, NTF4, OPRD1, PIANP, PRX, PTGDS, PTPN13, S100A4, SCNN1B, SHROOM4, SLC4A4, SOCS3, TGM1, TNFRSF11B, TNFRSF12A, TRAF3, TSHZ3, TSPAN8, VANGL2, ZBP1
Skeletal and Muscular Disorders	9.13e-05-2.59e-03	ADRA1D, AGT, BHMT, CAV3, Ccl7, CCN2, CCR2, EGR2, ELF3, FAS, FOS, HAVCR2, HSPB8, ICAM1, IKBKE, IL13, IL16, INF2, INSL3, LCN2, LDB3, NTF4, OPRD1, PGAP3, PRX, PTGDS, SOCS3, SYK, TGM1, TNFRSF11B, TSKU, ZBP1
Nucleic Acid Metabolism	1e-04-2.73e-03	AMPD3, ENPP1, SULT1E1, SULT2A1
Ophthalmic Disease	1.03e-04-1.03e-04	ICAM1, IL13, Miat, S100A4
Connective Tissue Disorders	1.1e-04-2.51e-03	ADRA1D, BHMT, Ccl7, CCN2, CCR2, ELF3, FAS, FOS, HAVCR2, HSPB8, ICAM1, IL13, IL16, INSL3, NTF4, OPRD1, PGAP3, PTGDS, S100A4, SOCS3, SYK, TNFRSF11B, TSKU
Cell Morphology	1.15e-04-2.71e-03	Abcb1b, AFF1, AGT, ARAP3, BHMT, CAV3, Ccl7, CCN2, CCND2, CCR2, CES1, CPA3, EMP1, FAS, FOS, GJB2, GLRB, HSPB8, ICAM1, IKBKE, IL13, INHA, KCND2, LCN2, NTF4, OPRD1, PCP2, PGAP3, PTGDS, PTPN13, RIMS4, SHROOM4, SLC4A4, SOCS3, SULT1E1, SYK, TRAF3, VANGL2, ZBP1
Respiratory System Development and Function	1.55e-04-7.63e-04	CCR2, ICAM1, IL13, P2RY2
Drug Metabolism	1.93e-04-1.41e-03	AGT, CCR2, FOS, HAS3, IL13
Free Radical Scavenging	1.97e-04-9.47e-04	Abcb1b, ADRA1D, AGT, ARAP3, BOK, CCN2, CCR2, FAS, FOS, ICAM1, IL13, LCN2, PRX, SOCS3, SYK, TNFRSF11B, TRAF3
Nervous System Development and Function	2.05e-04-2.25e-03	Abcb1b, AGT, BHMT, CCN2, CCND2, CCR2, CHST6, Cryge/Crygf, CRYGS, ENPP1, FOS, GJB2, ICAM1, IKBKE, IL13, KCND2, KLHL1, LCN2, Miat, NTF4, OPRD1, P2RY2, P2RY6, PIANP, PRX, PTGDS, PTPN13, SHROOM4, SOCS3, TNFRSF12A, TRAF3, TSHZ3, VANGL2, WNT2B
Humoral Immune Response	2.26e-04-2.83e-03	AFF1, AGT, CCR2, EGR2, ENPP1, EXTL1, FAS, FOS, IL13, INHA, LCN2, SCARF1, SOCS3, SYK, TNFRSF11B, TRAF3
Endocrine System Disorders	2.45e-04-2.97e-03	ACAP3, ADAM23, ADAMTSL2, ADRA1D, AFF1, AGT, AMPD3, APOBEC1, APOBEC3B, AQP2, ARAP3, ASS1, ATP8B4, BHMT, BOK, C130026I21Rik (includes others), C1QL2, CAPN5, CAV3, CCDC102A, CCDC149, CCN2, CCND2, CCR2, CD7, CERKL, CES1, CHIC1, CHRD, CHST6, CLCNKA, CLDN10, CLPS, COLEC10, CRYGS, CTU1, CYP17A1, DDX19A, ELF3, ELMO3, ENPP1, EPHB4, EPHX1, EXTL1, F8, FABP3, FAS, FOS, FOXO6, GAL3ST2, GAREM2, GCSAM, GLB1L2, …
Hepatic System Disease	2.61e-04-1.43e-03	AGT, ASS1, BHMT, FAS, FOS, P2RY2, S100A4, SARDH, SOCS3
Amino Acid Metabolism	2.79e-04-1.88e-03	ASS1, BHMT, IKBKE, IL13, SARDH
Endocrine System Development and Function	2.84e-04-2.38e-03	AGT, BHMT, CAV3, CES1, CYP17A1, ENPP1, EPHX1, FABP3, FAS, FOXO6, GLB1L2, HSD17B3, INHA, INSL3, LCN2, MOGAT1, P2RY2, P2RY6, SCNN1B, SLC4A4, SOCS3, SULT1E1, SULT2A1
Renal and Urological System Development and Function	3.08e-04-1.81e-03	AGT, AQP2, CCR2, CLCNKA, LCN2
Cell Signaling	3.93e-04-1.88e-03	ADRA1D, AGT, ASS1, CAV3, CCR2, FAS, GPR35, ICAM1, IL13, IL16, OPRD1, P2RY2, P2RY6, RGS20, S100A4, SOCS3, SYK, TNFRSF11B, TRAF3
Infectious Diseases	5.11e-04-1.84e-03	ADRA1D, AGT, CCR2, F8, FAS, ICAM1, IL13, LCN2, OPRD1, SLPI, SOCS3
Metabolic Disease	5.29e-04-2.25e-03	ADRA1D, AGT, BHMT, C130026I21Rik (includes others), CCN2, CCND2, CCR2, CD7, CLCNKA, ENPP1, FABP3, FAS, FOS, HAVCR2, ICAM1, IL13, INSL3, KLK3, LCN2, Miat, MOGAT1, Nat8f5, NTF4, OPRD1, P2RY6, PGAP3, PRKAG3, PTGDS, S100A4, SARDH, SOCS3, TNFRSF11B, TRAF3, TSPAN8, WNT2B, ZBP1
Skeletal and Muscular System Development and Function	5.37e-04-2.08e-03	AGT, CAV3, CCR2, EGR2, ENPP1, EPHB4, FOS, HSPB8, ICAM1, IL13, INHA, KLK3, LDB3, MYLK3, NEURL2, SOCS3, SYK, SYNC, TNFRSF11B
Cellular Assembly and Organization	5.84e-04-1.81e-03	CAV3, FAS, GLRB, LDB3, MYLK3, NEURL2, RIMS4, SLC4A4
Post-Translational Modification	6.7e-04-6.7e-04	GAL3ST2, SULT1E1, SULT2A1
Reproductive System Disease	7.39e-04-2.92e-03	ACAP3, ADAM23, ADRA1D, AFF1, AGT, AMPD3, APOBEC1, APOBEC3B, ARAP3, ASS1, ATP8B4, BOK, CCDC102A, CCN2, CCND2, CCR2, CES1, CHIC1, CHRD, CLCNKA, CPA3, CTU1, CYP17A1, EGR2, ELF3, ENPP1, EPHB4, EPHX1, F8, FABP3, FAM111A, FAS, FLRT3, FOS, FOXO6, GAL3ST2, GJB2, GLB1L2, HAS3, HSD17B3, HSPB8, ICAM1, IGSF10, IKBKE, IL16, IL17RB, INF2, INHA, INSL3, KCND2, KICS2, KLHL1, KLK3, LCN2, LDB3, LINGO2, LRG1, MMP23B…
Hematological Disease	7.63e-04-2.9e-03	ADRA1D, AFF1, AGT, APOBEC3B, ASS1, ATP8B4, CAV3, CCDC149, CCND2, CCR2, CD7, CES1, CHIC1, CHRD, CHST6, CLCNKA, CPA3, EGR2, ENPP1, EPHB4, EPHX1, F8, FAS, FOS, GCSAM, GLB1L2, GLRB, GNG4, GPR35, HAVCR2, HOXA13, ICAM1, IKBKE, IL13, IL16, IL17RB, INF2, INHA, INSL3, KCND2, KLK3, LCN2, LDB3, MYLK3, NPNT, OPRD1, P2RY6, PANK4, PGAP3, PMS2, PRX, PTGDS, PTPN13, Raet1d/Raet1e, ROBO4, S100A4, SHROOM4, SLC12A9,…
Tumor Morphology	7.63e-04-7.63e-04	CCN2, FAS
Hair and Skin Development and Function	8.39e-04-2.4e-03	AGT, APOBEC3B, CCN2, Clca3a1/Clca3a2, ICAM1, LRG1, SOCS3, TRAF3
Behavior	8.52e-04-8.52e-04	GAREM2, OPRD1, PIANP
Psychological Disorders	8.59e-04-2.59e-03	ADRA1D, AGT, Ccl7, CES1, FOS, Miat, NTF4, OPRD1, TGM1, TSHZ3, ZBP1
Cellular Response to Therapeutics	1.06e-03-1.06e-03	BOK, LCN2
Nutritional Disease	1.21e-03-1.39e-03	ADRA1D, AGT, BHMT, CCR2, CLPS, EGR2, FAS, FOS, HSD17B3, ICAM1, IKBKE, IL17RB, INHA, MOGAT1, PRX, SOCS3, ZBP1
Digestive System Development and Function	1.46e-03-2.77e-03	AGT, BHMT, CAPN5, CCN2, CCND2, CCR2, CES1, FAS, FOS, GCSAM, HAVCR2, IKBKE, IL13, INHA, LCN2, MOGAT1, NTF4, OPRD1, P2RY2, PMS2, S100A4, SLC4A4, SOCS3, SYTL1, TNFRSF11B, TNFRSF12A, TRAF3
Protein Synthesis	1.57e-03-1.57e-03	CCR2, FAS, IL13
Cell Cycle	1.81e-03-1.81e-03	AGT, FAS, FOS, HAVCR2, SLPI
Gene Expression	1.81e-03-1.81e-03	AGT, FAS, FOS, HAVCR2, SLPI
Hepatic System Development and Function	2.3e-03-2.77e-03	AGT, BHMT, CAPN5, CCN2, CCR2, CES1, FAS, FOS, HAVCR2, IKBKE, INHA, LCN2, MOGAT1, OPRD1, P2RY2, S100A4, SOCS3, TNFRSF12A, TRAF3
DNA Replication, Recombination, and Repair	2.73e-03-2.73e-03	AMPD3, ENPP1

## Sheet: WT vs KO TAT
Diseases and Bio Functions identified using expression analyses function in IPA.
Table shows p values between Inha WT and KO TAT
*P-value calculated using the right-tailed Fisher’s Exact Test.
© 2000-2023 QIAGEN. All rights reserved.
Disease and Bio Function Category	p-value*	Molecules associated with with each category
Cellular Movement	2.95e-34-1.6e-09	ABCB1, Abcb1b, ABCG1, ABI3, ACKR3, ACKR4, ACTA2, ACVR1C, ACVRL1, ADGRG1, ADM, AGT, AHSG, ALOX15B, ALOX5AP, ANGPTL4, ANXA1, APBB2, ARAP1, ARAP3, ARHGAP25, ARHGEF4, ARPC1B, ASAP2, ASB13, ATP6AP1, B4GALT6, BATF, BCAN, BCAT1, BGN, BMP2, BMP4, BRINP3, C1QTNF6, C3AR1, C5AR1, C8orf76, CA2, Cald1, CAMK2D, CAPG, CAPN2, CASP8, CAV3, Ccl2, CCL2, CCL3L3, Ccl6, Ccl7, CCN1, CCN2, CCN4, CCN5, CD1D, CD248, CD34,…
Cardiovascular System Development and Function	6.05e-34-2.81e-09	ABCC9, ACKR3, ACTA2, ACTN2, ACVR2B, ACVRL1, ADAMTS2, ADCY5, ADGRG1, ADM, ADRA1D, AGT, ALOX5AP, ANGPTL4, ANXA1, ARAP3, ARHGEF4, BACH1, BGN, BICC1, BIRC3, BMP1, BMP2, BMP4, C1QTNF1, C3AR1, C5AR1, CA2, CAMK2D, CAPN2, CASP7, CASP8, CAV3, CC2D2A, Ccl2, CCL2, CCL3L3, Ccl6, CCN1, CCN2, CCN5, CCND2, CD34, CDC42EP1, CDH5, CDO1, CELA1, CFH, CNN2, COL18A1, COL1A1, COL1A2, COL3A1, COL4A1, COL4A2, CRIP1, CTSH…
Organismal Development	1.69e-32-2.51e-09	AASS, ABCB1, ABCB10, ABCC9, ABCG1, ACKR3, ACTN2, ACVR1C, ACVR2B, ACVRL1, ADAMTS2, ADAMTS4, ADAR, ADCY5, ADGRG1, ADM, ADRA1D, AEBP1, AFF1, AGPAT2, AGT, AHSG, Airn, ALOX5AP, ANGPTL4, ANXA1, ANXA5, APBB2, APLP1, ARAP3, ARHGEF4, ATRX, BATF, BCAN, BGN, BHMT, BICC1, BIK, BIRC3, BMP1, BMP2, BMP3, BMP4, BMPR1B, BNC1, BOK, Bst2, C1QTNF1, C3AR1, C5AR1, CA14, CA2, CA4, CABLES1, CAMK2D, CAPN2, CASP7, CASP8, …
Cancer	6.93e-28-2.83e-09	AASS, ABCA13, ABCB1, ABCB10, ABCC9, ABCG1, ABI3, ACADS, ACKR3, ACKR4, ACOT2, ACTA2, ACTN2, ACVR1C, ACVR2B, ACVRL1, ADAM23, ADAMTS10, ADAMTS2, ADAMTS4, ADAMTSL2, ADAMTSL5, ADAR, ADCY5, ADGRG1, ADGRL4, ADM, ADRA1D, AEBP1, AFAP1L2, AFF1, AGMAT, AGPAT2, AGT, AHSG, AIF1L, ALDH18A1, ALDH8A1, ALOX15B, ALOX5AP, AMPD3, ANGPTL4, ANKUB1, ANO3, ANXA1, ANXA5, ANXA6, AP1G2, APBB2, APLP1, APOA4, APOBEC1, APOBEC…
Organismal Injury and Abnormalities	6.93e-28-2.9e-09	AASS, ABCA13, ABCB1, ABCB10, Abcb1b, ABCC9, ABCG1, ABI3, ACADS, ACKR3, ACKR4, ACOT2, ACTA2, ACTN2, ACVR1C, ACVR2B, ACVRL1, ADAM23, ADAMTS10, ADAMTS2, ADAMTS4, ADAMTSL2, ADAMTSL5, ADAR, ADCY5, ADGRG1, ADGRL4, ADM, ADRA1D, AEBP1, AFAP1L2, AFF1, AGMAT, AGPAT2, AGT, AHSG, AIF1L, Airn, Akr1c14, ALDH18A1, ALDH8A1, ALOX15B, ALOX5AP, AMPD3, ANGPTL4, ANKUB1, ANO3, ANXA1, ANXA5, ANXA6, AP1G2, APBB2, APLP1,…
Embryonic Development	3.11e-27-2.51e-09	AASS, ABCG1, ACKR3, ACTN2, ACVR2B, ACVRL1, ADAMTS2, ADAMTS4, ADAR, ADGRG1, ADM, AEBP1, AFF1, AGPAT2, AGT, ANGPTL4, ANXA1, ANXA5, APBB2, APLP1, ATRX, BATF, BCAN, BGN, BICC1, BIK, BMP2, BMP3, BMP4, BMPR1B, C1QTNF1, C3AR1, C5AR1, CAMK2D, CAPN2, CASP7, CASP8, CAV3, CC2D2A, Ccl2, CCL2, CCL3L3, Ccl6, CCN1, CCN2, CCND2, CD1D, CD34, CD53, CD83, CDH5, CDO1, CELA1, CERS1, CFH, CHRDL1, CHRNB1, CHST6, CHSY1,…
Cell Death and Survival	1.08e-26-2.79e-09	ABCB1, Abcb1b, ABCC9, ABCG1, ACKR3, ACVR1C, ACVR2B, ACVRL1, ADAR, ADCY5, ADM, ADRA1D, AFAP1L2, AGPAT2, AGT, ALOX15B, ANGPTL4, ANXA1, ANXA5, ANXA6, APBB2, APOBEC3B, ARAP3, ATP6V0D2, ATRX, BACH1, Bex1, BEX3, BGN, BIK, BIRC3, BMP1, BMP2, BMP4, BMPR1B, BOK, C19orf12, C1QTNF1, C3AR1, C5AR1, C8orf76, CA2, CA4, CABLES1, CAMK2D, CAPN2, Casp12, CASP7, CASP8, CAV3, CAVIN3, CCDC80, Ccl2, CCL2, CCL3L3, Ccl6,…
Immune Cell Trafficking	1.21e-26-1.35e-09	4732491K20Rik, ABCB1, Abcb1b, ABCG1, ACKR3, ACVRL1, ADM, AGT, ALOX5AP, ANXA1, APOA4, ARAP3, ARHGAP25, B4GALT6, BATF, BGN, BMP2, C1QTNF6, C3AR1, C5AR1, CAMK2D, CAPG, CASP8, Ccl2, CCL2, CCL3L3, Ccl6, Ccl7, CCN1, CCN2, CD1D, CD300LD, CD34, CD48, CD53, CD83, CDH5, CES1, CFH, CFP, CNN2, COL1A1, COL4A1, CTSS, CTSZ, CXADR, CXCL10, CXCL14, CYBB, CYP1B1, CYSLTR1, DCN, DOCK11, DOCK8, DYSF, EDN1, EDNRA, EGR…
Cellular Development	4.42e-25-2.51e-09	A430033K04Rik, ABCB1, ABCB10, ABCG1, ACKR3, ACKR4, ACOT2, ACTA2, ACVR1C, ACVR2B, ACVRL1, ADAMTS2, ADAMTS4, ADAR, ADM, AEBP1, AFAP1L2, AFF1, AGT, AHSG, ALOX15B, ALOX5AP, ANGPTL4, ANO3, ANXA1, ANXA6, APOBEC3B, ARID5A, ART4, Arxes1/Arxes2, ATP6AP1, ATP6V0D2, AZIN2, BACH1, BATF, BCAN, BGN, BICD1, BIK, BIRC3, BMP1, BMP2, BMP3, BMP4, BMPR1B, C3AR1, C5AR1, CA2, CABLES1, Cald1, CAMK2D, CAPN2, CASP7, CASP…
Connective Tissue Development and Function	4.42e-25-1.65e-09	A430033K04Rik, ACADS, ACTA2, ACVR2B, ACVRL1, ADAMTS2, ADAMTSL2, ADAR, ADM, ADRA1D, AEBP1, AGPAT2, AGT, ANGPTL4, ANXA1, ANXA6, APOA4, ARID5A, Arxes1/Arxes2, ATP6AP1, ATP6V0D2, BATF, BGN, BMP1, BMP2, BMP3, BMP4, BMPR1B, C3AR1, C5AR1, CA2, Cald1, CASP8, CAVIN1, CCDC80, Ccl2, CCL2, CCL3L3, CCN1, CCN2, CCN4, CCND2, CD34, CD48, CD68, CD83, CDO1, CES1, CFH, CHST11, CHST12, CHST14, CHSY1, CIDEA, CMTM7, C…
Tissue Development	4.42e-25-2.88e-09	A430033K04Rik, ABCG1, ACKR3, ACTA2, ACTN2, ACVR2B, ACVRL1, ADAMTS10, ADAMTS2, ADAMTS4, ADAMTSL2, ADAR, ADM, ADRA1D, AEBP1, AFF1, AGPAT2, AGT, ALOX15B, ALOX5AP, ANGPTL4, ANXA1, ANXA5, ANXA6, APBB2, APLP1, ARAP1, ARHGAP28, ARHGAP6, ARID5A, Arxes1/Arxes2, ATP6AP1, ATP6V0D2, ATRX, BATF, BGN, BICC1, BIK, BMP1, BMP2, BMP3, BMP4, BMPR1B, BNC1, C1QTNF1, C3AR1, C5AR1, CA2, Cald1, CAMK2D, CAPN2, CASP7, CAS…
Hematological System Development and Function	4.5e-24-2.81e-09	4732491K20Rik, ABCB1, ABCB10, Abcb1b, ABCC9, ABCG1, ACKR3, ACKR4, ACTA2, ACVR2B, ACVRL1, ADAR, ADM, ADRA1D, AFF1, AGPAT2, AGT, ALOX5AP, ANGPTL4, ANXA1, APOA4, APOBEC1, ARAP3, ARHGAP25, ARID5A, ATP13A5, B4GALT6, BACH1, BATF, Bex1, BGN, BIK, BIRC3, BMP2, BMP4, BOK, Bst2, C1QTNF1, C1QTNF6, C3AR1, C5AR1, CAMK2D, CAPG, CASP8, CBR3, Ccl2, CCL2, CCL3L3, Ccl6, Ccl7, CCN1, CCN2, CCND2, CD1D, CD300LD, CD34…
Tissue Morphology	7.9e-24-1.59e-09	ABCB1, ABCB10, Abcb1b, ABCC9, ABCG1, ACADS, ACKR3, ACKR4, ACTA2, ACVR1C, ACVR2B, ACVRL1, ADAMTS4, ADAR, ADM, ADRA1D, AEBP1, AFF1, AGPAT2, AGT, ALOX15B, ANGPTL4, ANXA1, ANXA5, APLP1, APOA4, APOBEC1, ARHGEF4, ARID5A, ATG16L2, ATP13A5, ATP6V0D2, ATRX, BACH1, BATF, Bex1, BGN, BHMT, BIK, BIRC3, BMP1, BMP2, BMP4, BMPR1B, BNC1, BOK, Bst2, C1QTNF1, C1QTNF6, C3AR1, C5AR1, Cald1, CAMK2D, CASP8, CAV3, CBLN4…
Immunological Disease	1.4e-23-2.6e-09	AASS, ABCA13, ABCB1, ABCB10, ABCC9, ABCG1, ACKR4, ACTA2, ACVRL1, ADAMTS2, ADAMTS4, ADAR, ADCY5, ADGRL4, ADM, ADRA1D, AFAP1L2, AFF1, AGT, AHSG, ALDH18A1, ALDH8A1, ALOX5AP, ANO3, ANXA1, ANXA5, ANXA6, APOBEC3B, ARPC1B, ASAP2, ASB13, ATP13A5, ATP6V0D2, ATP8B4, ATRX, BATF, BCAN, BCAT1, BGN, BHMT, BICC1, BIK, BIRC3, BMP1, BMP4, BPIFB4, Bst2, C130026I21Rik (includes others), C1QTNF1, C1QTNF6, C1R, C1S, …
Endocrine System Disorders	1.96e-23-5.34e-10	AASS, ABCA13, ABCB1, ABCB10, ABCC9, ABCG1, ABI3, ACADS, ACOT2, ACTA2, ACTN2, ACVR1C, ACVR2B, ACVRL1, ADAM23, ADAMTS10, ADAMTS2, ADAMTS4, ADAMTSL2, ADAMTSL5, ADAR, ADCY5, ADGRG1, ADGRL4, ADRA1D, AEBP1, AFAP1L2, AFF1, AGMAT, AGPAT2, AGT, AHSG, AIF1L, Airn, Akr1c14, ALDH18A1, ALOX15B, ALOX5AP, AMPD3, ANGPTL4, ANKUB1, ANO3, ANXA1, ANXA5, ANXA6, AP1G2, APBB2, APLP1, APOA4, APOBEC1, APOBEC3B, ARAP1, AR…
Metabolic Disease	1.18e-22-5.34e-10	ABCC9, ABCG1, ACADS, ACOT2, ACTA2, ACVR1C, ADAMTS2, ADCY5, ADM, ADRA1D, AEBP1, AGPAT2, AGT, AHSG, Airn, Akr1c14, ALOX5AP, ANGPTL4, ANXA1, ANXA5, APOA4, ARHGDIG, BCAT1, BHMT, BMP1, BMP2, BMP4, C130026I21Rik (includes others), C1QTNF6, C1S, C3AR1, CA14, CA2, CA4, CAPG, CAPN2, CASP8, CAVIN1, Ccl2, CCL2, CCL3L3, Ccl6, CCN1, CCN2, CCN4, CCND2, CD1D, CD34, CD84, CEPT1, CFH, CIDEA, CKB, CLEC6A, COL18A1,…
Inflammatory Disease	1.2e-21-2.12e-09	ABCB1, ABCB10, ABCG1, ACKR4, ACTA2, ADAMTS10, ADAMTS2, ADAMTS4, ADAR, ADM, ADRA1D, AFF1, AGT, AHSG, ALOX5AP, ANXA1, ANXA5, APOA4, ARAP3, ARPC1B, ASB13, ATP13A5, ATRX, BATF, BGN, BHMT, BIK, BIRC3, BMP1, BMP2, BMP4, Bst2, C1QTNF6, C1R, C1S, C3AR1, C5AR1, CA14, CA2, CA4, CAMK2D, CAPG, CAPN2, CASP8, CAVIN3, Ccl2, CCL2, CCL3L3, Ccl6, Ccl7, CD1D, CD34, CD53, CD68, CD83, CDA, CDH5, CES1, CFH, CFI, CFP, …
Reproductive System Disease	5.7e-21-2.15e-09	AASS, ABCA13, ABCB1, ABCC9, ABCG1, ABI3, ACADS, ACTA2, ACTN2, ACVRL1, ADAM23, ADAMTS10, ADAMTS2, ADAMTS4, ADAMTSL2, ADAR, ADGRG1, ADGRL4, ADM, ADRA1D, AEBP1, AFAP1L2, AFF1, AGMAT, AGPAT2, AGT, ALDH18A1, ALDH8A1, ALOX15B, ALOX5AP, AMPD3, ANGPTL4, ANO3, ANXA1, ANXA5, ANXA6, AP1G2, APLP1, APOA4, APOBEC1, APOBEC3B, ARAP1, ARAP3, ARHGAP25, ARHGAP6, ARMCX1, ARMCX2, ASAP2, ASB13, ASIC4, ATG16L2, ATP13A5…
Organismal Survival	6.8e-21-1.69e-09	ABCB1, ABCB10, Abcb1b, ABCC9, ACKR3, ACTA2, ACVR2B, ACVRL1, ADAM23, ADAMTS4, ADAR, ADGRG1, ADM, ADRA1D, AEBP1, AFF1, AGPAT2, AGT, AHSG, ANGPTL4, ANXA1, APBB2, APLP1, APOBEC1, ARAP3, ARID5A, ASB13, ATP6AP1, BCAT1, BGN, BICC1, BIK, BIRC3, BMP1, BMP2, BMP4, C1QTNF6, C3AR1, C5AR1, C8orf76, CA14, CA2, CA4, Cald1, CAPN2, Casp12, CASP7, CASP8, CAV3, CAVIN3, Ccl2, CCL2, CCL3L3, Ccl6, CCN1, CCN2, CCN4, CC…
Neurological Disease	5.36e-20-7.17e-10	AASS, ABCA13, ABCB1, ABCB10, ABCC9, ABI3, ACADS, ACKR3, ACKR4, ACOT2, ACTA2, ACTN2, ACVR1C, ACVR2B, ACVRL1, ADAM23, ADAMTS10, ADAMTS2, ADAMTS4, ADAMTSL2, ADAMTSL5, ADAR, ADCY5, ADGRG1, ADGRL4, ADM, ADRA1D, AFF1, AGPAT2, AGT, ALDH18A1, ALOX15B, AMPD3, ANKUB1, ANO3, ANXA1, ANXA5, AP1G2, APLP1, APOA4, ARAP1, ARAP3, ARHGAP25, ARHGAP28, ARHGAP6, ARHGEF4, ARID5A, ARMCX1, ARSI, ASPDH, ATG16L2, ATP13A5, …
Inflammatory Response	9.72e-20-2.12e-09	ABCB1, ABCB10, Abcb1b, ABCG1, ACKR3, ACKR4, ACTA2, ACVRL1, ADAMTS10, ADAMTS2, ADAMTS4, ADM, ADRA1D, AFAP1L2, AGT, AHSG, ALOX5AP, AMPD3, ANGPTL4, ANXA1, ANXA5, APOA4, ARAP3, ARHGAP25, ARHGAP6, ARID5A, ASAP2, ATP13A5, ATRX, B4GALT6, BATF, BGN, BHMT, BIK, BIRC3, BMP1, BMP2, BMP4, C1QTNF6, C1R, C3AR1, C5AR1, CA14, CA2, CA4, CAMK2D, CAPG, CAPN2, CAPN5, Casp12, CASP7, CASP8, CAV3, CAVIN3, Ccl2, CCL2, C…
Cellular Growth and Proliferation	2.79e-19-1.79e-09	ABCB1, ABCB10, ABCG1, ACKR3, ACKR4, ACOT2, ACTA2, ACVR1C, ACVRL1, ADAMTS2, ADAMTS4, ADAMTSL2, ADAR, ADM, AEBP1, AFAP1L2, AFF1, AGT, AHSG, ALOX15B, ALOX5AP, ANGPTL4, ANO3, ANXA1, ANXA6, APOBEC3B, ART4, ATP6AP1, AZIN2, BACH1, BATF, BCAN, BGN, BICD1, BIK, BIRC3, BMP2, BMP4, BMPR1B, BNC1, C3AR1, C5AR1, CABLES1, Cald1, CAMK2D, CAPN2, CASP7, CASP8, CCDC80, Ccl2, CCL2, CCL3L3, CCN1, CCN2, CCN4, CCN5, CC…
Gastrointestinal Disease	6.74e-19-2.67e-09	AASS, ABCA13, ABCB1, ABCB10, ABCC9, ABCG1, ABI3, ACADS, ACKR3, ACKR4, ACOT2, ACTA2, ACTN2, ACVR1C, ACVR2B, ACVRL1, ADAM23, ADAMTS10, ADAMTS2, ADAMTS4, ADAMTSL2, ADAMTSL5, ADAR, ADCY5, ADGRG1, ADGRL4, ADM, ADRA1D, AEBP1, AFAP1L2, AFF1, AGPAT2, AGT, AHSG, Airn, Akr1c14, ALDH18A1, ALDH8A1, ALOX15B, ALOX5AP, AMPD3, ANGPTL4, ANKUB1, ANO3, ANXA1, ANXA5, ANXA6, AP1G2, APBB2, APLP1, APOA4, APOBEC1, ARAP1…
Cellular Function and Maintenance	1.28e-18-2.35e-09	ABCB1, Abcb1b, ABCC9, ABCG1, ABI3, ACKR4, ACTN2, ACVRL1, ADAMTS2, ADAMTS4, ADCY5, ADM, AFF1, AGPAT2, AGT, AMPD3, ANGPTL4, ANXA1, ANXA6, ARAP1, ARAP3, ARHGAP25, ARHGAP6, ARHGEF4, ATG16L2, ATP6AP1, ATRX, B4GALT6, BATF, BCAT1, BGN, BICD1, BIK, BIRC3, BMP1, BMP2, BMP4, BOK, Bst2, C19orf12, C1QTNF1, C3AR1, C5AR1, CA2, CAMK2D, CAPG, CAPN2, CASP7, CASP8, CAV3, CAVIN3, CBLN4, CC2D2A, Ccl2, CCL2, CCL3L3, …
Connective Tissue Disorders	2e-18-2.6e-09	ABCB1, ABCB10, ABCC9, ACTA2, ACVR2B, ACVRL1, ADAMTS10, ADAMTS2, ADAMTS4, ADAMTSL2, ADM, ADRA1D, AEBP1, AFF1, AGPAT2, AGT, AHSG, ALDH18A1, ALOX5AP, ANXA1, ARAP3, ATP6V0D2, BGN, BHMT, BMP1, BMP2, BMP4, BMPR1B, C1QTNF6, C1R, C1S, C3AR1, C5AR1, CA14, CA2, CAMK2D, CAPN2, CASP8, CAVIN1, CAVIN3, Ccl2, CCL2, CCL3L3, Ccl6, Ccl7, CCN2, CD1D, CD34, CD68, CD83, CDA, CDH5, CDO1, CES1, CFH, CFP, CHEK2, CHST11,…
Skeletal and Muscular Disorders	2e-18-2.9e-09	ABCB1, ABCB10, ABCC9, ACTA2, ACTN2, ACVR2B, ACVRL1, ADAMTS10, ADAMTS2, ADAMTS4, ADAMTSL2, ADAR, ADCY5, ADGRG1, ADM, ADRA1D, AEBP1, AFF1, AGT, AHSG, ALDH18A1, ALOX5AP, ANXA1, ARAP3, ARHGEF4, ARSI, ATP6V0D2, ATRX, BACH1, BGN, BHMT, BIRC3, BMP1, BMP2, BMP4, BMPR1B, C19orf12, C1QTNF1, C1QTNF6, C1R, C1S, C3AR1, C5AR1, CA14, CA2, CA4, CAMK2D, CAPN2, CAPN5, CASP8, CAV3, CAVIN1, CAVIN3, CC2D2A, Ccl2, CCL…
Cardiovascular Disease	6.75e-18-2.15e-09	ABCB1, ABCC9, ABCG1, ACKR3, ACTA2, ACTN2, ACVR2B, ACVRL1, ADAMTS2, ADAMTS4, ADAR, ADCY5, ADGRG1, ADM, ADRA1D, AGT, AHSG, ALDH8A1, ALOX5AP, ANGPTL4, ANXA1, ANXA5, APOA4, APOBEC1, APOBEC3B, ARAP3, ARID5A, ASIC4, BACH1, BCAT1, BGN, BIRC3, BMP1, BMP2, BMP4, BMPR1B, BOK, BPIFA3, C1QTNF1, C1R, C1S, C3AR1, C5AR1, CA14, CA2, CA4, CALCOCO1, CAMK2D, CAPG, CAPN2, CASP7, CASP8, CAV3, Ccl2, CCL2, CCL3L3, Ccl7…
Hereditary Disorder	6.99e-18-2.6e-09	ABCC9, ABCG1, ACTA2, ACTN2, ACVR2B, ACVRL1, ADAMTS10, ADAMTS2, ADAMTS4, ADAMTSL2, ADAR, ADCY5, ADGRG1, ADM, ADRA1D, AEBP1, AFF1, AGPAT2, AGT, ALDH18A1, ALOX5AP, ANXA1, ARSI, ATP6AP1, ATP6V0D2, ATRX, BACH1, BGN, BICC1, BIK, BMP1, BMP2, BMP4, BMPR1B, C19orf12, C1R, C1S, CA14, CA2, CA4, CAV3, CAVIN1, CC2D2A, Ccl2, CCL2, CCN2, CCND2, CES1, CFH, CFI, CFP, CHEK2, CHRDL1, CHRNB1, CHST11, CHST14, CHSY1, …
Renal and Urological System Development and Function	1.43e-17-1.16e-11	ACVR2B, ADM, AGPAT2, AGT, ANGPTL4, BGN, BICC1, BMP2, BMP4, C1QTNF1, CFH, CFI, CLDN4, CLDN7, CLEC6A, COL18A1, CRIM1, CXCL14, DCN, DDR1, EDN1, EDNRA, EFNA1, ENPP1, ESR2, FAH, FBLN1, FBN1, FGF2, FGFR1, FOXC1, FOXO1, FRAS1, FSTL1, GADD45A, GAS6, GJA1, HBB, HBEGF, HEXB, HMOX1, HOXA13, HSD11B1, HSD17B3, ICAM1, ID2, IDS, IGF1, IGFBP4, IRS1, LAMA5, LCN2, LGR4, LHCGR, LIPA, LYN, Mcpt4, MGP, MMP14, MYC, MY…
Hematopoiesis	6.93e-17-1.06e-12	ABCG1, ADM, AFF1, AGT, ANXA1, BATF, BIK, BMP2, BMP4, C3AR1, C5AR1, CASP8, Ccl2, CCL2, CCN1, CCND2, CD1D, CD83, CDA, CFP, CLEC6A, CMTM7, CXCL10, CYBB, CYSLTR1, DHH, DLL4, DOCK11, DOCK8, DOK1, ECSCR, EGR2, ELF3, ELK1, EMP1, ENPP1, ESR2, ETS2, EXTL1, FAS, FGF2, FOS, FOXO1, FST, FZD5, FZD7, FZD8, GADD45A, GADD45B, GAS6, HIVEP2, HLA-A, HLA-G, HOXA10, HS1BP3, ICAM1, ID1, ID2, ID3, IFI16, IFNAR2, IGF1, …
Lymphoid Tissue Structure and Development	6.93e-17-1.79e-09	ABCB1, ABCB10, Abcb1b, ABCG1, ACKR3, ACKR4, ACVR2B, ACVRL1, ADAR, ADM, AFF1, AGPAT2, AGT, ANGPTL4, ANXA1, APOBEC1, ARID5A, ATP13A5, BATF, BIK, BIRC3, BMP2, BMP4, BMPR1B, BOK, Bst2, C1QTNF6, C3AR1, C5AR1, CASP8, Ccl2, CCL2, CCN1, CCN2, CCN4, CCND2, CD1D, CD34, CD48, CD83, CD84, CDA, CDH5, CFP, CLEC6A, CMTM7, CNN2, COL18A1, CTSS, CTSZ, CXCL10, CXCL14, CYBB, CYSLTR1, DCN, DDR1, DHH, DKK3, DLL4, DOCK…
Organ Morphology	8.01e-17-1.45e-09	ABCC9, ABCG1, ACKR3, ACTN2, ACVR2B, ACVRL1, ADAMTS2, ADCY5, ADGRG1, ADM, ADRA1D, AFF1, AGPAT2, AGT, ANGPTL4, ANXA1, BGN, BICC1, BIK, BIRC3, BMP4, BOK, Bst2, C1QTNF1, CA2, CAMK2D, CAPN2, CASP7, CASP8, CAV3, Ccl2, CCN2, CCND2, CDH5, CFH, CFI, CLDN7, CLEC6A, COL18A1, COL3A1, CRIM1, CXADR, CXCL14, CYBB, DCN, DDR1, DLL4, DMD, DOCK11, DOK1, DUSP6, EDN1, EDNRA, EFEMP2, EFNA1, ELK1, ESR2, ETS2, FAH, FAS,…
Protein Synthesis	1.21e-16-1.21e-16	AGPAT2, AGT, AHSG, ANGPTL4, APOA4, APOBEC1, ARID5A, BHMT, C3AR1, C5AR1, Casp12, CAV3, CCDC80, Ccl2, CDO1, CES1, COL18A1, COL5A3, CPE, CTSS, CXCL14, DHH, DKK3, DOK1, DYSF, ESR2, FABP4, FAH, FGL1, GALNT2, Gpihbp1, HBA1/HBA2, HEXB, HMOX1, HSD11B1, HSD17B3, HSPB8, IFI16, IFNAR2, IGF1, IGFBP3, IGFBP4, Igtp, IKBKG, IL6ST, INHA, INHBB, IRF1, IRF5, IRS1, Irs4, LCN2, LHCGR, LIN28A, LIPA, LNPEP, LRRK1, LYN…
Organ Development	1.91e-16-2.47e-09	ABCG1, ACKR3, ACTA2, ACTN2, ACVR2B, ADAMTS2, ADAMTS4, ADM, AFF1, AGPAT2, AGT, ALOX5AP, ANGPTL4, ANXA1, ANXA5, BATF, BGN, BICC1, BIK, BMP2, BMP4, BMPR1B, C1QTNF1, C3AR1, C5AR1, CAMK2D, CAPN2, CASP7, CASP8, CAV3, CC2D2A, Ccl2, CCL2, CCL3L3, Ccl6, CCN1, CCN2, CCN4, CCN5, CCND2, CD1D, CD53, CD83, CDH5, CFH, CHRDL1, CHRNB1, CHST6, CHSY1, CLCN5, CLDN1, CLEC6A, CMTM7, COL18A1, COL1A1, COL3A1, COL6A3, CR…
Skeletal and Muscular System Development and Function	2.12e-16-1.65e-09	A430033K04Rik, ABCC9, ACKR3, ACTN2, ACVR2B, ACVRL1, ADAMTS2, ADAMTS4, ADAR, ADGRG1, ADM, ADRA1D, AGT, AHSG, ALOX5AP, ANXA1, ANXA5, ANXA6, ARID5A, ATP6V0D2, BACH1, BGN, BIRC3, BMP1, BMP2, BMP3, BMP4, BMPR1B, C3AR1, C5AR1, CA2, Cald1, CAMK2D, CAPN2, CASP8, CAV3, Ccl2, CCL2, CCL3L3, Ccl6, CCN1, CCN2, CCN4, CCN5, CCND2, CD53, CD68, CDO1, CFH, CHRNB1, CHST11, CHST12, CHST14, CHSY1, CLCN5, CLIP3, COL18…
Lipid Metabolism	2.91e-16-2.3e-09	ABCA13, ABCB1, ABCB10, Abcb1b, ABCG1, ACADS, ACOT2, ACTA2, ADM, AEBP1, AGPAT2, AGT, AHSG, Akr1b10, Akr1c14, ALDH8A1, ALOX15B, ALOX5AP, ANGPTL4, ANXA1, ANXA5, ANXA6, APOA4, APOBEC1, Apoc1, B4GALT6, BATF, BHMT, BMP2, BMP4, C1QTNF1, C3AR1, C5AR1, CAPN2, CASP8, CAV3, CCDC80, Ccl2, CCL2, CCL3L3, CCN1, CD83, CDH5, CEPT1, CERKL, CERS1, CES1, CHST10, CIDEA, CLDN7, CLN8, CLPS, COL18A1, CPE, CTSS, CXCL10, …
Molecular Transport	2.91e-16-2.9e-09	ABCA13, ABCB1, ABCB10, Abcb1b, ABCC9, ABCG1, ACADS, ACOT2, ACTN2, ADM, AEBP1, AGPAT2, AGT, AHSG, Akr1c14, ALDH8A1, ALOX5AP, ANGPTL4, ANO3, ANXA1, ANXA5, ANXA6, AP1G2, APOA4, APOBEC1, Apoc1, ARAP3, ATP13A5, ATP6AP1, ATP6V0D2, B4GALT6, BATF, BHMT, BMP2, BMP4, C3AR1, C5AR1, CA14, CA2, CA4, CAMK2D, CASP8, CAV3, CAVIN1, CBLIF, CBLN4, CCDC80, Ccl2, CCL2, CCL3L3, CDH5, CDO1, CERS1, CES1, CHP2, CHRNB1, C…
Small Molecule Biochemistry	2.91e-16-2.9e-09	ABCA13, ABCB1, ABCB10, Abcb1b, ABCG1, ACADS, ACOT2, ACTA2, ADM, AEBP1, AGPAT2, AGT, AHSG, Akr1b10, Akr1c14, ALDH8A1, ALOX15B, ALOX5AP, ANGPTL4, ANXA1, ANXA5, ANXA6, APOA4, APOBEC1, Apoc1, B4GALT6, BATF, BGN, BHMT, BMP2, BMP4, C1QTNF1, C3AR1, C5AR1, CAPN2, CASP8, CAV3, CCDC80, Ccl2, CCL2, CCL3L3, CCN1, CD83, CDH5, CDO1, CEPT1, CERKL, CERS1, CES1, CHST10, CIDEA, CLDN7, CLN8, CLPS, COL18A1, COL5A3, …
Cell-To-Cell Signaling and Interaction	1.19e-15-8.73e-10	4732491K20Rik, ACKR3, ACVRL1, ADGRG1, AGT, ALOX15B, ALOX5AP, ANGPTL4, ANXA1, ANXA5, APOA4, ARAP3, ATP6AP1, B4GALT6, BCAN, BMP2, BMPR1B, C1QTNF1, C3AR1, C5AR1, CAMK2D, CAPG, CAPN2, CASP7, CASP8, CAV3, Ccl2, CCL2, CCL3L3, Ccl6, Ccl7, CCN1, CCN2, CD1D, CD248, CD300LD, CD34, CD48, CD53, CD68, CD83, CD84, CDH5, CFH, CFP, CHP2, CHRDL1, CHST11, CHST6, CLDN1, CLDN4, CLEC6A, CLIP3, CNN2, COL4A1, CPE, CTSH…
Dermatological Diseases and Conditions	6.81e-15-6.51e-14	AASS, ABCA13, ABCB1, ABCB10, ABCC9, ABCG1, ABI3, ACKR3, ACKR4, ACOT2, ACTN2, ACVR1C, ACVR2B, ACVRL1, ADAM23, ADAMTS10, ADAMTS2, ADAMTS4, ADAMTSL2, ADAMTSL5, ADAR, ADCY5, ADGRG1, ADGRL4, AEBP1, AFAP1L2, AFF1, AGMAT, AGT, AHSG, ALDH18A1, ALOX15B, AMPD3, ANGPTL4, ANKUB1, ANO3, ANXA1, ANXA5, APBB2, APLP1, APOA4, APOBEC1, APOBEC3B, ARAP3, ARHGAP25, ARHGAP28, ARHGAP6, ARHGEF4, ARID5A, ARMCX1, ARSI, ART…
Renal and Urological Disease	2.05e-14-2.61e-09	ABCA13, ABCB1, ABCG1, ACADS, ACKR4, ACTA2, ACVR2B, ADAM23, ADAMTS2, ADAMTS4, ADM, ADRA1D, AEBP1, AGT, ANGPTL4, ANXA5, ARAP3, ARMCX1, ATP6AP1, ATRX, BGN, BICC1, BIK, BMP4, C1S, CA2, CAV3, CAVIN1, CC2D2A, CCDC80, CCL2, CCN1, CCN2, CCND2, CD1D, CD34, CD53, CD68, CDC42EP1, CFH, CFI, CHEK2, CHSY1, CLDN4, CLDN7, CLEC6A, CLIP3, CNPY4, COL18A1, COL20A1, COL3A1, COL4A1, COL6A3, CPE, CRIM1, CRISPLD2, CTSS,…
Developmental Disorder	3.75e-14-2.61e-09	ABCC9, ABCG1, ACTA2, ACTN2, ACVR2B, ACVRL1, ADAMTS10, ADAMTS2, ADAMTS4, ADAMTSL2, ADGRG1, ADM, ADRA1D, AEBP1, AGT, ALDH18A1, ANXA1, ATRX, BACH1, BGN, BICC1, BIK, BMP1, BMP2, BMP4, BMPR1B, C1R, C1S, CA14, CA2, CA4, CAV3, CAVIN1, CC2D2A, Ccl2, CCL2, CCN2, CCND2, CES1, CHEK2, CHRDL1, CHRNB1, CHST11, CHST14, CHSY1, CIDEA, CLDN1, CNN3, COL18A1, COL1A1, COL1A2, COL3A1, COL4A1, COL4A2, COL6A1, COL6A2, C…
Digestive System Development and Function	1.29e-13-1.68e-09	ABCB1, ABCB10, ACVR1C, ACVR2B, ACVRL1, ADAMTS2, ADAR, AEBP1, AGPAT2, AGT, ANGPTL4, BHMT, BMP1, BMP2, BMP4, Ccl2, CCND2, CD1D, CD34, CELA1, CES1, CLCN5, COL1A1, COL3A1, COL5A3, CREB3L2, CTSS, CXCL14, CYBB, DCN, EDN1, EDNRA, ELK1, ENPP1, ESR2, FAH, FAS, FGFR1, FGL1, FOS, FOXC1, FOXO1, FRAS1, FST, FZD1, FZD2, G6PD, GAS1, GJA1, GUCY1B1, HEXB, HFE, HJV, HOXA13, Hrk, ID2, IDS, IGF1, IGFBP3, IGFBP4, IKB…
Hepatic System Disease	1.86e-13-1.22e-09	AASS, ABCA13, ABCB10, ABCC9, ABCG1, ABI3, ACKR3, ACTA2, ACVRL1, ADAM23, ADAMTS10, ADAMTS2, ADAMTS4, ADAMTSL5, ADAR, ADCY5, ADGRG1, ADM, ADRA1D, AEBP1, AFAP1L2, AFF1, AGT, AHSG, ALDH8A1, ALOX15B, ANKUB1, ANXA1, ANXA5, AP1G2, APLP1, ARAP1, ARAP3, ARHGAP6, ARHGDIG, ARHGEF4, ARMCX1, ARMCX2, ARSI, ASAP2, ASB13, ASIC4, ATG16L2, ATP13A5, ATRX, B3GNT7, B4GALT6, BACH1, BCAT1, BHMT, BICC1, BIRC3, BMP2, BMP…
Tumor Morphology	1.49e-12-1.49e-12	ACVR1C, AFAP1L2, AGT, ANXA1, BCAN, BIK, BMP2, BMP4, CCN1, CD34, CDH5, CLDN4, CTSS, CTSZ, DCN, DLL4, EDN1, EFEMP2, EFNA1, ELK1, EPHA2, ESR2, FAS, FBXW11, FGF2, FGFR1, FHL1, FOS, FOXO1, FST, FZD7, GAS6, GJA1, HBEGF, HMOX1, ID1, ID2, ID3, IGF1, IGFBP3, IGFBP7, IL13, IL6ST, INHA, INHBA, INHBB, IRS1, JUN, KITLG, KLK3, LAMA3, LCN2, LGALS1, LGALS7/LGALS7B, LITAF, MCAM, Meg3, MMP14, MYC, MYCN, NEDD9, PDG…
Respiratory System Development and Function	1.51e-12-8.59e-10	ACVR2B, ADAMTS2, AFAP1L2, BMP2, BMP4, CCL2, CCN2, CDO1, CLIP3, COL3A1, COL6A1, CTSH, DMD, ELK1, ESR2, FAS, FBLN1, FBN1, FGF2, FGFR1, FOS, FOXO1, FST, FSTL1, FZD2, GAS1, GJA1, HBB, HBEGF, HEXB, HS6ST1, HSD11B1, HSPB8, ID1, IDS, IGF1, IL13, INHBB, LAMA5, LFNG, LGALS1, LIPA, LOXL3, LTBP3, MECP2, Meg3, MGP, MMP14, MSN, MYCN, NFIB, PDPN, PLA2G15, PTCH1, PTH1R, RAI1, RBP1, RCN3, SGCG, SMPD1, SOX4, SPAR…
Cellular Assembly and Organization	2.9e-12-2.88e-09	ABCG1, ABI3, ACTA2, ACTN2, ACVRL1, ADAMTS10, ADAMTS2, ADAMTS4, ADM, AGT, ANGPTL4, ANXA1, ANXA5, APOA4, ARAP1, ARAP3, ARHGAP25, ARHGAP28, ARHGAP6, ARHGEF4, ATP6AP1, ATRX, B4GALT6, BCAN, BGN, BICD1, BMP1, BMP2, BMP4, BMPR1B, Bst2, C3AR1, Cald1, CAMK2D, CAPG, CAPN2, CAV3, CAVIN3, CBLN4, CC2D2A, Ccl2, CCL2, CCN1, CCN2, CCN5, CD34, CD53, CDC42EP1, CDH5, CFH, CHEK2, CHRDL1, CKB, CLDN1, CLDN4, CLIP3, CL…
Cell Morphology	6.49e-12-6.06e-10	ABCG1, ACVRL1, ADGRG1, ADM, AEBP1, AGT, ATP6V0D2, BHMT, BMP2, BMP4, BMPR1B, C5AR1, CA2, CAMK2D, CASP8, CAV3, Ccl2, CCN2, CD68, CENPA, CES1, CIDEA, CREB5, CXCL14, CYBA, CYP1B1, DMD, DOK1, EDN1, EDNRA, EMP1, EMP2, FAS, FBXO32, FGF2, FGL1, FHL1, FOSL2, FOXO1, FST, GADD45A, GJA1, GPNMB, GPX3, HBEGF, HSPB8, ID1, IGF1, IL13, IL6ST, INHA, INHBA, IRF5, ITGB3, JUN, KITLG, LAMA3, LCN2, LGR4, LHCGR, LIPA, L…
Organismal Functions	8.67e-12-1.48e-11	ACVRL1, ADM, AEBP1, ANXA6, BNC1, C5AR1, Ccl2, CNN2, COL1A1, COL3A1, DDR1, ESR2, FGF2, FGFR1, FKBP10, FST, GJA1, HBEGF, ICAM1, IGF1, IL6ST, INHBA, ITGB3, KLF6, LGALS7/LGALS7B, MDK, MUSTN1, MYC, PTK7, RASSF5, SMPD1, SPARC, TG, TGFBR2, Tpm1, VANGL2, VIM, WLS, WNT5A
Respiratory Disease	1.63e-11-7.65e-10	AASS, ABCA13, ABCB1, ABCB10, ABCC9, ACKR3, ACOT2, ACTA2, ACTN2, ACVR2B, ADAM23, ADAMTS2, ADAMTSL2, ADAR, ADCY5, ADGRL4, ADM, ADRA1D, AFAP1L2, AGT, AHSG, ALDH8A1, ANGPTL4, ANKUB1, ANO3, ANXA1, ANXA6, APBB2, APOA4, APOBEC3B, ARAP3, ARHGAP25, ARHGAP28, ARHGAP6, ARMCX1, ARMCX2, ASAP2, ATG16L2, ATP6AP1, ATRX, AZIN2, BCAT1, BGN, BICC1, BMP1, BMP2, BMP4, BMPR1B, BRINP3, C3AR1, C5AR1, CA14, CA2, CA4, CAB…
Hematological Disease	2.47e-11-2.3e-09	AASS, ABCA13, ABCB1, ABCC9, ABCG1, ACTA2, ACVRL1, ADAR, ADCY5, ADGRL4, ADRA1D, AFAP1L2, AFF1, ALDH8A1, ANO3, ANXA1, ANXA5, ANXA6, APOBEC3B, ASAP2, ATP13A5, ATP6V0D2, ATP8B4, ATRX, BCAN, BCAT1, BGN, BICC1, BIRC3, BPIFB4, C1QTNF1, C1R, CA2, CAPN2, CASP7, CASP8, CAV3, CCDC149, Ccl2, CCL2, Ccl6, CCN1, CCNB3, CCND2, CD1D, CD34, CD48, CD68, CD83, CDO1, CFP, CHEK2, CHRNB1, CHST6, COL18A1, COL1A1, COL1A2…
Reproductive System Development and Function	3.03e-11-3.03e-11	ABCG1, ACVR1C, ACVR2B, ADM, AGT, ANGPTL4, ARAP3, ATRX, BIK, BMP4, BMPR1B, BNC1, C3AR1, C5AR1, CABLES1, CAPN2, CAVIN1, Ccl2, CCND2, CHST10, CUZD1, DDR1, DHH, DOK1, ESR2, FGF2, FOS, FST, FZD1, G6PD, GJA1, GJA4, HEXB, HMOX1, HOXA10, HOXA13, HOXC6, HSD11B1, HSD17B3, IDS, IGF1, IGFBP7, INHA, INHBA, INHBB, INSL3, IRS1, ITGB3, KITLG, KLK3, LBH, LFNG, LHCGR, LIN28A, LIPA, MDK, Meg3, MMP14, MMP15, MYC, MY…
Nervous System Development and Function	4.45e-11-8.14e-10	ACKR3, ANGPTL4, ANXA1, BMP2, BMP4, BMPR1B, C3AR1, C5AR1, Ccl2, CCL2, CCL3L3, CCN1, CCN2, CDH5, CFH, CHRDL1, CHST6, CHSY1, COL18A1, COL1A1, CXCL10, CXCL14, CYBB, CYP1B1, DLL4, DOCK8, EFNA1, ENPP1, EPHA2, FGF2, FGFR1, FMOD, FOS, FOSL2, FOXC1, FST, FZD5, FZD7, GAS1, GUCY1A1, HEXB, HEYL, HPS6, HS6ST1, HS6ST2, ICAM1, ID1, ID3, IGF1, IGFBP3, IL13, IL18BP, IL6ST, INHBB, LCN2, LFNG, LYVE1, MDK, MFSD2A, N…
Carbohydrate Metabolism	6.37e-11-1.46e-09	ABCB1, Abcb1b, ABCC9, ABCG1, ACVR2B, ADCY5, ADM, ADRA1D, AGPAT2, AGT, Akr1b10, ANXA1, ANXA5, APOA4, B3GNT7, BHMT, BMP2, BMP4, CAPN2, CBR3, CCDC80, Ccl2, CCL2, CCN2, CDO1, CEPT1, CES1, CHST11, CHST12, CHST14, CHST6, CHSY1, CIDEA, CLCN5, CPA3, CPE, CXCL10, CXCL14, CYP4F2, CYSLTR1, DCN, DSEL, DUSP6, DYSF, EDN1, EDNRA, ELOVL1, ENPP1, ESR2, F2RL2, FABP4, FAS, FGF2, FGFR1, FOXC1, FOXO1, FOXO6, FSTL1, G…
Infectious Diseases	7.84e-11-1.21e-10	AASS, ABCB1, ACTA2, ADAMTS2, ADAR, ADM, ADRA1D, AGT, AHSG, ALOX5AP, ANXA1, ANXA5, ANXA6, AP1G2, APOBEC3B, ARID5A, ARPC1B, ATG16L2, ATP6AP1, ATRX, BACH1, BGN, BIRC3, BMP1, BMP2, Bst2, C1R, C1S, C3AR1, CA2, CALCOCO1, CAPN5, Casp12, Ccl2, CCL2, CCL3L3, CCN2, CCN5, CCNB3, CD48, CES1, CFI, CFP, CHRNB1, CHST14, CHST6, CLIP3, CLTB, COL3A1, COLEC10, CORO2B, CPLX2, CRIM1, CTSS, CTSZ, CXADR, CXCL10, CYBB, …
Endocrine System Development and Function	9.12e-11-2.9e-09	ABCC9, ACTA2, ACVR1C, ADM, AGPAT2, AGT, AHSG, ANGPTL4, BHMT, BMP2, BMP4, CAV3, CCDC80, Ccl2, CDH5, CDO1, CES1, CHST10, COL5A3, CPE, CREB5, CRISPLD2, CRYM, CXCL10, CXCL14, CYB5A, CYP17A1, CYP1B1, DAGLA, DAGLB, DHH, DOK1, EDN1, ENPP1, ESR2, FABP4, FAS, FGF2, FGL1, FOXO1, FOXO6, HBEGF, HFE, HMOX1, HSD11B1, HSD17B1, HSD17B3, HSD3B2, ID1, ID2, IGF1, IGFBP3, IGFBP4, IL6ST, INHA, INHBA, INSL3, IRS1, Irs…
Vitamin and Mineral Metabolism	1.37e-10-5e-10	ABCG1, ACTA2, ADM, AGT, Akr1b10, Akr1c14, ALDH8A1, APOA4, Apoc1, BMP2, BMP4, CES1, CHST10, CLN8, CXCL10, CYB5A, CYP17A1, CYP1B1, CYP4F2, CYP4V2, DKK3, EDN1, ENPP1, ESR2, FGF2, FGFR1, FGL1, FOXO1, G6PD, HSD11B1, HSD17B1, HSD17B3, HSD3B2, IGF1, IGFBP4, INHA, INHBA, INSL3, KITLG, LHCGR, LIPA, MECP2, NR0B2, NR5A2, PMP22, PTGIS, RARRES2, RBP1, SCAP, SMPD1, STAT5B, STC1, SULT1E1, TBXAS1, TSPO, VIM, WNT…
Cell-mediated Immune Response	2.71e-10-1.35e-09	Abcb1b, ACKR3, AGT, BATF, BGN, Ccl2, CCL2, CCL3L3, COL1A1, COL4A1, CTSS, CXCL10, CYSLTR1, DOCK8, EGR2, ESR2, FAS, FOXO1, HLA-A, ICAM1, IKBKG, IL13, IL16, IL18BP, IL6ST, IRF5, IRF7, ITGB3, KCNN4, LCP1, LGALS1, LGALS9B, MCAM, Mcpt4, MDK, MSN, NR0B2, PRF1, PYCARD, RPS6KA3, S100A4, S1PR1, SERPINE2, SMPD1, SOCS3, SPARC, ST14, STING1, TGFBR2, TGM2, TRAF3IP2, WNT5A
Visual System Development and Function	3.49e-10-8.14e-10	ANGPTL4, CCL2, CDH5, COL18A1, CXCL14, DLL4, EFNA1, EPHA2, FGF2, FGFR1, FOSL2, IGF1, IL13, IL18BP, LCN2, LYVE1, S1PR2, THBD, TNFRSF12A
DNA Replication, Recombination, and Repair	2.11e-09-2.11e-09	AGT, BGN, BMP2, BMP4, EDN1, EDNRA, FAS, FGF2, FST, HBEGF, IGF1, IL16, INHBA, IRS1, JUN, NR0B2, PAX3, PRKAR2B, PTH1R, SAT1
Nucleic Acid Metabolism	2.11e-09-2.11e-09	AGT, BGN, BMP2, BMP4, EDN1, EDNRA, FAS, FGF2, FST, HBEGF, IGF1, IL16, INHBA, IRS1, JUN, NR0B2, PAX3, PRKAR2B, PTH1R, SAT1
Hair and Skin Development and Function	2.47e-09-2.47e-09	ACTA2, BMP2, BMP4, CASP8, CLDN1, CYGB, EFNA1, EPHA2, FGF2, FGFR1, FOS, FST, HBEGF, ID2, IGF1, IGFBP4, IGFBP7, IKBKG, INHBA, INHBB, ITGB3, JUN, KLK3, LGALS7/LGALS7B, LGR4, LRG1, MDK, MECP2, MYC, NTF4, PTCH1, SFN, STAT5B, TGFB3, TGFBR2, TGM1, TICAM1, TRAF3IP2, VIM, WLS, WNT5A

## Sheet: WT vs KO TM
Diseases and Bio Functions identified using expression analyses function in IPA.
Table shows p values between Inha WT and KO TM
*P-value calculated using the right-tailed Fisher’s Exact Test.
© 2000-2023 QIAGEN. All rights reserved.
Disease and Bio Function Category	p-value*	Molecules associated with with each category
Cancer	1.22e-145-8.98e-16	A4GALT,AARS2,ABCA1,ABCA4,ABCA7,ABCB1,ABCB7,ABCB9,ABCC12,ABCC3,ABCC4,ABCC5,ABCC9,ABCD2,ABCG1,ABCG8,ABHD16B,ABHD5,ABI3,ABLIM1,ABLIM2,ABO,ABTB3,ACAA1,ACADM,ACADS,ACAP1,ACAP2,ACAP3,ACAT2,ACKR1,ACKR3,ACKR4,ACLY,ACO1,ACOT12,ACOT13,ACOT2,ACOT7,ACOT9,ACP4,ACR,ACRBP,ACRV1,ACSBG2,ACSL1,ACSL6,ACTA2,ACTC1,ACTL10,ACTL7A,ACTL7B,ACTL9,ACTN1,Actn3,ACTN4,ACTR3,ACTR3B,ACTRT1,ACTRT2,ACTRT3,ACVR2B,ACVRL1,ACY1,ACY3,A…
Organismal Injury and Abnormalities	1.22e-145-8.98e-16	1700110I01Rik,4632427E13Rik,4930544G11Rik,A4GALT,AARS2,ABCA1,Abca17,ABCA4,ABCA7,Abca8a,ABCB1,Abcb1b,ABCB7,ABCB9,ABCC12,ABCC3,ABCC4,ABCC5,ABCC9,ABCD2,ABCG1,ABCG8,ABHD16B,ABHD5,ABI3,ABLIM1,ABLIM2,ABO,ABTB3,ACAA1,ACADM,ACADS,ACAP1,ACAP2,ACAP3,ACAT2,ACKR1,ACKR3,ACKR4,ACLY,ACO1,Acot1,ACOT12,ACOT13,ACOT2,ACOT7,ACOT9,ACP4,ACR,ACRBP,ACRV1,ACSBG2,ACSL1,ACSL6,ACTA2,ACTC1,ACTL10,ACTL7A,ACTL7B,ACTL9,ACTN1,Ac…
Endocrine System Disorders	3.26e-98-7.63e-16	1700110I01Rik,4930544G11Rik,AARS2,ABCA1,Abca17,ABCA4,ABCA7,ABCB1,ABCB7,ABCB9,ABCC12,ABCC3,ABCC4,ABCC5,ABCC9,ABCD2,ABCG1,ABCG8,ABHD16B,ABI3,ABLIM1,ABLIM2,ABO,ABTB3,ACAA1,ACADM,ACADS,ACAP1,ACAP2,ACAP3,ACAT2,ACKR1,ACKR3,ACLY,ACO1,Acot1,ACOT12,ACOT2,ACOT7,ACOT9,ACP4,ACR,ACRBP,ACRV1,ACSBG2,ACSL1,ACSL6,ACTA2,ACTL10,ACTL7A,ACTL7B,ACTN1,ACTN4,ACTR3,ACTR3B,ACTRT1,ACTRT3,ACVR2B,ACVRL1,ACY1,ACY3,ACYP1,ADAD1…
Gastrointestinal Disease	2.57e-95-3.09e-16	1700110I01Rik,4930544G11Rik,AARS2,ABCA1,Abca17,ABCA4,ABCA7,ABCB1,ABCB7,ABCB9,ABCC12,ABCC3,ABCC4,ABCC5,ABCC9,ABCD2,ABCG1,ABCG8,ABHD16B,ABHD5,ABI3,ABLIM1,ABLIM2,ABO,ABTB3,ACAA1,ACADM,ACADS,ACAP1,ACAP2,ACAP3,ACAT2,ACKR1,ACKR3,ACKR4,ACLY,ACO1,Acot1,ACOT12,ACOT13,ACOT2,ACOT7,ACOT9,ACP4,ACRBP,ACRV1,ACSBG2,ACSL1,ACSL6,ACTA2,ACTC1,ACTL10,ACTL7A,ACTL7B,ACTL9,ACTN1,ACTN4,ACTR3,ACTR3B,ACTRT1,ACTRT2,ACVR2B,A…
Dermatological Diseases and Conditions	6.71e-78-4.67e-19	A4GALT,AARS2,ABCA1,ABCA4,ABCA7,ABCB1,ABCB7,ABCB9,ABCC12,ABCC3,ABCC4,ABCC5,ABCC9,ABCD2,ABCG1,ABCG8,ABI3,ABLIM2,ABO,ABTB3,ACAA1,ACADM,ACAP1,ACAP2,ACAP3,ACKR1,ACKR3,ACKR4,ACLY,ACO1,ACOT12,ACOT2,ACP4,ACR,ACRBP,ACRV1,ACSBG2,ACSL6,ACTC1,ACTL7A,ACTL7B,ACTL9,ACTN1,ACTN4,ACTR3,ACTR3B,ACTRT1,ACTRT2,ACVR2B,ACVRL1,ACY3,ADAD1,ADAD2,ADAM18,ADAM2,ADAM20,ADAM21,ADAM23,ADAM29,ADAM30,ADAM32,ADAMTS1,ADAMTS10,ADAMTS…
Neurological Disease	1.52e-66-2.3e-17	4632427E13Rik,AARS2,ABCA1,ABCA4,ABCA7,Abca8a,ABCB1,ABCB7,ABCB9,ABCC3,ABCC4,ABCC5,ABCC9,ABCD2,ABCG8,ABHD16B,ABI3,ABLIM2,ABTB3,ACAA1,ACADM,ACADS,ACAP1,ACAP3,ACKR1,ACKR3,ACLY,ACOT12,ACOT2,ACOT7,ACOT9,ACRBP,ACSL1,ACSL6,ACTA2,ACTL10,ACTL7A,ACTL9,ACTN1,ACTN4,ACTR3B,ACTRT1,ACTRT2,ACVR2B,ACVRL1,ACY1,ACY3,ADAD1,ADAD2,ADAM2,ADAM20,ADAM21,ADAM23,ADAM29,ADAM30,ADAM32,ADAMTS1,ADAMTS10,ADAMTS19,ADAMTS2,ADAMTS4…
Cellular Movement	2.73e-65-7.86e-16	2610528A11Rik,A4GALT,ABCA1,ABCA4,ABCB1,Abcb1b,ABCC4,ABCG1,ABI3,ABLIM1,ACAP3,ACKR1,ACKR3,ACKR4,ACRBP,ACTA2,ACTC1,ACTN1,ACTN4,ACTR3,ACVRL1,ADAM17,Adam1a,ADAM21,Adam3,ADAMTS1,ADAMTS7,ADCY10,ADCY3,ADD1,ADGRA2,ADGRF5,ADGRG1,ADGRG6,ADGRL3,ADI1,ADIPOQ,ADM,ADORA3,ADTRP,AFP,AGO2,AGTR1,AHNAK,AHR,AHSG,AIF1,AIM2,AKAP1,AKAP12,AKAP4,AKT1,ALDOA,ALOX15B,ALOX5AP,ALPG,ALX1,ANGPT2,ANGPT4,ANGPTL1,ANGPTL2,ANGPTL4,ANK…
Reproductive System Disease	6.96e-57-2.76e-16	AARS2,ABCA1,ABCA4,ABCB1,ABCB7,ABCB9,ABCC12,ABCC3,ABCC4,ABCC5,ABCC9,ABCD2,ABCG1,ABCG8,ABI3,ABLIM1,ABLIM2,ABO,ABTB3,ACAA1,ACADM,ACADS,ACAP2,ACAP3,ACKR1,ACLY,ACO1,ACOT12,ACOT13,ACOT7,ACOT9,ACP4,ACR,ACRBP,ACRV1,ACSBG2,ACSL1,ACSL6,ACTA2,ACTC1,ACTL7A,ACTL7B,ACTL9,ACTN4,ACTR3,ACTRT1,ACTRT2,ACVRL1,ACY1,ACY3,ACYP1,ADAD1,ADAD2,ADAM17,ADAM18,Adam1a,ADAM2,ADAM21,ADAM23,ADAM29,Adam3,ADAM30,ADAM32,ADAMTS1,ADAM…
Organismal Development	1.75e-48-7.08e-16	ABCA1,ABCA4,ABCA7,ABCB1,ABCC4,ABCC9,ABCD2,ABCG1,ABHD5,ACADM,ACKR3,ACOT13,ACP4,ACR,ACRBP,ACSL1,ACTC1,ACTL7A,ACTL9,ACTN4,ACVR2B,ACVRL1,ADAD1,ADAD2,ADAM17,ADAM18,Adam1a,ADAM2,ADAM20,ADAM21,ADAM29,Adam3,ADAMTS1,ADAMTS2,ADAMTS4,ADAMTS6,ADAMTS9,ADAR,ADCY1,ADCY10,ADCY3,ADD1,ADGRA2,ADGRF5,ADGRG1,ADGRG2,ADGRG6,ADGRV1,ADH1C,ADIPOQ,ADIPOR2,ADM,ADORA3,ADRA1D,ADTRP,AEBP1,AFF1,AGA,AGBL5,AGO1,AGO2,AGPAT2,AGRN,A…
Cardiovascular System Development and Function	2.05e-48-6.03e-16	ABCA1,ABCA4,ABCC4,ABCC9,ACADM,ACKR3,ACO1,ACSL1,ACTA2,ACTC1,ACTN4,ACVR2B,ACVRL1,ADAM17,ADAMTS1,ADAMTS2,ADAMTS6,ADAMTS9,ADD1,ADGRA2,ADGRG1,ADH1C,ADH5,ADIPOQ,ADIPOR2,ADM,ADORA3,ADRA1D,ADTRP,AGO1,AGO2,AGRN,AGTR1,AHR,AIF1,AIFM1,AKAP1,AKAP10,AKAP12,AKAP5,AKT1,ALDH1A2,ALOX5AP,ANGPT2,ANGPT4,ANGPTL1,ANGPTL2,ANGPTL4,ANK3,ANPEP,ANTXR1,ANXA1,Ap2b1,APH1A,APLNR,APOA1,APOE,APOH,AR,ARAP3,ARFGEF2,ARG1,ARHGAP1,ARH…
Immune Cell Trafficking	4.64e-39-7.86e-16	2610528A11Rik,4732491K20Rik,ABCA1,ABCB1,Abcb1b,ABCC4,ABCG1,ACKR1,ACKR3,ACTN4,ACVRL1,ADAM17,ADCY10,ADGRF5,ADGRG6,ADIPOQ,ADM,ADORA3,ADTRP,AGRN,AHNAK,AHR,AICDA,AIF1,AIM2,AKT1,ALOX5AP,ANGPT2,ANGPTL2,ANO6,ANXA1,APOA1,APOA4,APOE,APOH,AQP9,AR,ARAP3,ARG1,ARHGAP1,ARHGAP15,ARHGAP18,ARHGAP25,ARHGEF5,ARRB2,ATF3,ATG5,AXL,B2M,B4GALT1,B4GALT6,BATF,BAX,BCL6,BGN,BHLHE40,BMP2,BMPER,BMPR1A,BMPR2,BPI,BTN1A1,C1QA,C1Q…
Hematological System Development and Function	5.24e-37-7.86e-16	2610528A11Rik,4732491K20Rik,ABCA1,ABCB1,Abcb1b,ABCC4,ABCC9,ABCG1,ACKR1,ACKR3,ACKR4,ACLY,ACO1,ACTA2,ACTC1,ACTN4,ACVRL1,ADAM17,ADAR,ADCY10,ADD1,ADGRF5,ADGRG6,ADH5,ADIPOQ,ADM,ADORA3,ADRA1D,ADTRP,AFF1,AGO1,AGRN,AGTR1,AHNAK,AHR,AICDA,AIF1,AIM2,AKAP1,AKAP10,AKIRIN2,AKT1,ALOX5AP,AMBP,ANGPT2,ANGPTL2,Ank2,ANKRD24,ANO6,ANPEP,ANXA1,APAF1,APEX2,APLNR,APOA1,APOA4,APOBEC1,APOE,APOH,AQP9,AR,ARAP3,ARG1,ARHGAP1,A…
Cellular Assembly and Organization	2.2e-36-3.74e-22	ABCA1,ABCC4,ABCG1,ABI3,ABLIM1,ACAP1,ACAP2,ACKR1,ACR,ACRBP,ACTL7A,ACTL9,ACTN1,ACTN4,ACTR3,ACVRL1,Adam1a,ADAM2,ADAM20,ADAM21,Adam24,Adam3,ADAMTS4,ADCY1,ADCY10,ADCY3,ADD1,ADGB,ADGRA2,ADGRF5,ADGRG6,ADGRL3,ADI1,ADIPOQ,ADM,ADTRP,AGO2,AGRN,AGTPBP1,AHNAK,AHR,AKAP12,AKAP3,AKAP4,AKAP5,AKT1,ALDOA,ALX1,AMBP,AMIGO1,AMPH,ANGPT2,ANGPTL4,Ank2,ANK3,ANKRD53,ANPEP,ANTXR1,ANXA1,ANXA5,APBA1,APOA4,APOE,AQP5,AR,ARAP1,A…
Cellular Function and Maintenance	2.2e-36-6.03e-16	A4GALT,AARS2,ABCA1,ABCB1,Abcb1b,ABCB7,ABCB9,ABCC3,ABCC4,ABCC9,ABCG1,ABHD5,ABI3,ABLIM1,ACAP1,ACAP2,ACKR1,ACKR4,ACLY,ACO1,ACOT13,ACSL1,ACTC1,ACTN1,ACTN4,ACTR3,ACVRL1,ADAM17,ADAMTS1,ADAMTS2,ADAMTS4,ADCY1,ADCY3,ADD1,ADGB,ADGRA2,ADGRE1,ADGRF5,ADGRG6,ADH5,ADI1,ADIPOQ,ADIPOR2,ADM,ADORA3,AFF1,AGA,AGPAT2,AGRN,AGTPBP1,AGTR1,AHNAK,AHR,AIFM1,AIM2,AKAP1,AKAP12,AKAP5,AKT1,ALAS2,ALDH1A2,ALDOA,AMIGO1,AMPD3,ANGPT…
Embryonic Development	3.46e-36-7.08e-16	ABCA1,ABCA4,ABCC4,ACADM,ACKR3,ACP4,ACR,ACRBP,ACTC1,ACTL7A,ACTL9,ACVR2B,ACVRL1,ADAD1,ADAD2,ADAM17,ADAM18,Adam1a,ADAM2,ADAM20,ADAM21,ADAM29,Adam3,ADAMTS1,ADAMTS2,ADAMTS6,ADAMTS9,ADAR,ADCY1,ADCY10,ADCY3,ADGRA2,ADGRF5,ADGRG1,ADGRG2,ADGRV1,ADIPOQ,ADM,AEBP1,AGBL5,AGO2,AGPAT2,AGRN,AGTPBP1,AGTR1,AHR,AHSG,AIFM1,AK7,AK8,AKAP12,AKAP3,AKAP4,AKAP5,AKT1,ALDH1A2,ALG2,ALX1,AMBP,AMPH,ANGPTL4,ANK3,ANPEP,ANTXR1,ANX…
Cardiovascular Disease	7.9e-35-3.82e-16	AARS2,ABCA1,ABCB1,ABCC4,ABCC9,ABCG1,ABCG8,ABHD5,ABO,ACADM,ACAT2,ACKR3,ACLY,ACSL1,ACTA2,ACTC1,ACTN4,ACVR2B,ACVRL1,ADAM17,ADAMTS2,ADAMTS7,ADAMTS9,ADAP2,ADAR,ADGRA2,ADGRF5,ADGRG1,ADH1C,ADIPOQ,ADM,ADORA3,ADPRS,ADRA1D,ADTRP,AGO2,AGTR1,AHR,AHSG,AIFM1,AKAP1,AKAP12,AKAP5,AKT1,ALDH1A2,ALOX5AP,AMPH,AMY2B,ANGPT2,ANGPTL4,ANK3,ANXA1,ANXA5,APH1A,APLNR,APOA1,APOA4,APOBEC1,APOC2,Apoc3,APOE,APOH,AR,ARAP3,ARHGAP31…
Metabolic Disease	8.26e-33-4.22e-18	1700110I01Rik,4930544G11Rik,ABCA1,Abca17,ABCA7,ABCC4,ABCC9,ABCG1,ABCG8,ABHD5,ABO,ACAA1,ACADS,ACAT2,ACO1,Acot1,ACOT2,ACSL1,ACTA2,ADAD1,ADAMTS1,ADAMTS2,ADAMTS6,ADAMTS9,ADCY1,ADCY3,ADH1C,ADIPOQ,ADIPOR2,ADM,ADRA1D,AEBP1,AGBL2,AGPAT2,AGPS,AGRN,AGTR1,AHSG,AIF1,AIM2,Airn,Akr1c14,AKR1C3,AKT1,ALOX5AP,AMBP,AMY2B,ANGPT4,ANGPTL4,ANPEP,ANXA1,ANXA11,ANXA5,APOA1,APOA4,APOBR,APOC2,Apoc3,APOE,Apol7a (includes oth…
Reproductive System Development and Function	1.18e-32-7.06e-18	ABCA1,ABCC4,ABCG1,ABCG8,ACOT13,ACR,ACRBP,ACTL7A,ACTL9,ACVR2B,ADAD1,ADAD2,ADAM17,Adam1a,ADAM2,ADAM20,ADAM21,Adam24,ADAM29,Adam3,ADAMTS1,ADAMTS2,ADCY10,ADCY3,ADGRG2,ADIPOQ,ADM,AFP,AGBL5,AGO2,AHR,AHSG,Airn,AK7,AKAP1,AKAP12,AKAP3,AKAP4,AKT1,AMBP,AMPH,ANGPTL4,ANPEP,ANTXR1,APAF1,APOA1,APOE,AQP7,AQP8,AR,ARAP3,ARHGAP1,ARHGDIA,ARHGDIB,ARHGEF12,ARL4A,ARMC12,ARX,ASB1,ASB4,ASPH,ATP1A4,ATP2B2,ATP8B3,ATRX,AURK…
Hepatic System Disease	4.14e-32-8.5e-27	ABCA1,ABCA4,ABCA7,ABCC12,ABCC3,ABCC4,ABCC5,ABCC9,ABCD2,ABCG1,ABCG8,ABHD16B,ABHD5,ABI3,ABLIM1,ABLIM2,ABTB3,ACAA1,ACKR1,ACKR3,ACLY,ACO1,ACOT7,ACP4,ACRBP,ACSL1,ACSL6,ACTA2,ACTC1,ACTL7B,ACTN1,ACTN4,ACTR3,ACTR3B,ACTRT1,ACTRT2,ACVRL1,ACY1,ADAD1,ADAD2,ADAM17,ADAM18,ADAM2,ADAM21,ADAM23,ADAM29,ADAM30,ADAM32,ADAMTS1,ADAMTS10,ADAMTS19,ADAMTS2,ADAMTS20,ADAMTS4,ADAMTS6,ADAMTS7,ADAMTS9,ADAMTSL5,ADAR,ADCY1,ADCY…
Cell-To-Cell Signaling and Interaction	5.75e-32-8.44e-18	4732491K20Rik,ABCA1,ABCA4,ABCC4,ACKR1,ACKR3,ACR,ACRBP,ACTL7A,ACTL9,ACTN1,ACTN4,ACTR3,ACVRL1,ADAM17,Adam1a,ADAM2,ADAM20,ADAM21,Adam24,Adam3,ADCY10,ADCY3,ADD1,ADGRF5,ADGRG1,ADGRG6,ADGRL3,ADIPOQ,ADORA3,ADTRP,AFP,AGO2,AGRN,AHNAK,AHR,AICDA,AIM2,AKAP12,AKAP3,AKAP4,AKAP5,AKT1,ALOX15B,ALOX5AP,ALX1,AMBP,AMIGO1,AMPH,ANGPT2,ANGPTL4,ANK3,ANO6,ANXA1,ANXA5,APOA1,APOA4,APOE,APOH,AQP7,AR,ARAP3,ARG1,ARHGAP15,ARHG…
Tissue Morphology	1.35e-31-5.73e-16	ABCA1,ABCA4,ABCA7,ABCB1,Abcb1b,ABCC4,ABCC9,ABCD2,ABCG1,ABCG8,ABHD5,ACADM,ACADS,ACAT2,ACKR3,ACKR4,ACOT13,ACSL6,ACTA2,ACTC1,ACTN4,ACTR3,ACVRL1,ADAM17,ADAMTS1,ADAMTS4,ADAR,ADCY1,ADD1,ADGRA2,ADGRF5,ADGRG1,ADGRG6,ADH5,ADIPOQ,ADM,ADORA3,ADRA1D,ADTRP,AEBP1,AFF1,AFP,AGA,AGPAT2,AGRN,AGTR1,AHNAK,AHR,AICDA,AIF1,AIFM1,AIM2,AKAP1,AKAP5,AKIRIN2,AKR1A1,AKT1,ALDH1A2,ALOX15B,AMBP,ANGPT2,ANGPTL2,ANGPTL4,Ank2,ANK3,…
Organ Morphology	5.66e-31-1.57e-16	ABCA1,ABCA7,ABCC4,ABCC9,ABCG1,ACADM,ACKR3,ACOT13,ACR,ACRBP,ACSL1,ACTC1,ACTN4,ACVR2B,ACVRL1,ADAM17,ADAMTS1,ADAMTS2,ADAMTS9,ADGRG1,ADH1C,ADIPOQ,ADM,ADORA3,ADRA1D,AGA,AGBL5,AGO2,AGPAT2,AGTR1,AHR,AIF1,AIFM1,AKAP1,AKAP12,AKAP4,AKAP5,AKT1,ALDH1A2,AMBP,AMPD2,AMPH,ANGPT2,ANGPTL4,ANK3,ANTXR1,ANXA1,APAF1,APH1A,APLNR,APOA1,APOE,AQP11,AQP8,AR,ARHGAP1,ARHGDIA,ARHGEF12,ARID3B,ARL4A,ARRB2,ARX,ASAH2,ASB4,ATF3,AT…
Organismal Survival	2.98e-30-1.17e-19	A4GALT,ABCA1,ABCB1,Abcb1b,ABCB7,ABCC4,ABCC9,ABHD5,ACADM,ACKR3,ACLY,ACRBP,ACSL1,ACTA2,ACTC1,ACTN4,ACVR2B,ACVRL1,ADAM17,ADAM23,ADAMTS1,ADAMTS4,ADAMTS9,ADAR,ADCY10,ADCY3,ADD1,ADGRA2,ADGRF5,ADGRG1,ADGRG6,ADGRV1,ADH1C,ADH4,ADH5,ADIPOQ,ADM,ADORA3,ADRA1D,ADTRP,AEBP1,AFF1,AGA,AGO2,AGPAT2,AGRN,AGTR1,AHR,AHSG,AICDA,AIFM1,AIM2,AKAP10,AKAP12,AKAP6,AKIRIN2,AKNA,AKR1A1,AKR1C3,AKT1,ALAS2,ALDH1A2,ALDOA,ALG2,ALOX…
Cellular Development	3.48e-30-7.19e-16	A430033K04Rik,ABCA1,ABCB1,ABCC4,ABCG1,ACKR4,ACLY,ACRBP,ACTA2,ACTC1,ACTL7A,ACTL9,ACTR3,ACVR2B,ACVRL1,ADAD1,ADAD2,ADAM17,ADAM20,ADAM29,ADAMTS1,ADAMTS2,ADAMTS4,ADAMTS7,ADAR,ADCY1,ADCY3,ADGRF5,ADGRG2,ADGRG6,ADGRL3,Adig,ADIPOQ,ADM,AFF1,AGBL5,AGO1,AGRN,AGTPBP1,AHNAK,AHR,AIF1,AK7,AKAP5,AKIRIN2,AKT1,ALDH1A2,ALOX5AP,ALOXE3,AMIGO1,AMPH,ANGPT2,ANGPTL1,ANGPTL4,Ank2,ANK3,ANKRD24,ANO6,ANPEP,ANXA1,ANXA6,APAF1,A…
Connective Tissue Development and Function	3.48e-30-1.03e-16	A430033K04Rik,ABCA1,ABCA7,ABCD2,ACADS,ACKR1,ACOT13,ACTA2,ACVR2B,ACVRL1,ADAM17,ADAMTS1,ADAMTS2,ADAMTS7,ADAMTSL2,ADAR,ADD1,ADGRF5,ADH5,Adig,ADIPOQ,ADM,ADRA1D,AEBP1,AGPAT2,AGTR1,AHNAK,AHR,AICDA,AIF1,AKAP12,AKR1A1,AKT1,ALOXE3,ALX1,ANGPT2,ANGPTL2,ANGPTL4,ANPEP,ANTXR1,ANXA1,ANXA6,APAF1,APEX2,APLNR,APOA4,Apoc3,APOE,AR,ARHGAP1,ARHGEF12,ARL4A,Arxes1/Arxes2,ASAH1,ASPA,ATF3,ATF5,ATG5,ATP6V0D2,B3GLCT,B4GALT1…
Tissue Development	3.48e-30-7.19e-16	A430033K04Rik,ABCA1,ABCA4,ABCC4,ABCD2,ABCG1,ACADM,ACAP2,ACKR1,ACKR3,ACRBP,ACSL6,ACTA2,ACTC1,ACTL7A,ACTL9,ACTR3,ACVR2B,ACVRL1,ADAD1,ADAD2,ADAM17,ADAM20,ADAM29,ADAMTS1,ADAMTS2,ADAMTS4,ADAMTS6,ADAMTS7,ADAMTS9,ADAMTSL2,ADAR,ADCY1,ADCY10,ADCY3,ADGRF5,ADGRG1,ADGRG2,ADGRG6,ADGRL3,ADGRV1,Adig,ADIPOQ,ADM,ADRA1D,AEBP1,AFF1,AGBL5,AGRN,AGTPBP1,AGTR1,AHR,AHSG,AICDA,AIF1,AIM2,AK7,AKAP12,AKAP5,AKR1A1,AKT1,ALDH1…
Hematological Disease	3.85e-30-5.02e-21	ABCA1,ABCA4,ABCA7,ABCB1,ABCB9,ABCC3,ABCC4,ABCC9,ABCG1,ABCG8,ABHD5,ABLIM1,ACKR1,ACLY,ACOT9,ACSBG2,ACSL1,ACSL6,ACTA2,ACTC1,ACTL7B,ACTRT2,ACVRL1,ADAD1,ADAM17,ADAM18,ADAM2,ADAM20,ADAM29,ADAM32,ADAMTS19,ADAMTS6,ADAMTS7,ADAMTS9,ADAR,ADCY1,ADCY3,ADCY4,ADD1,ADGB,ADGRA2,ADGRF5,ADGRL4,ADGRV1,ADH4,ADIPOQ,ADORA3,ADRA1D,AFAP1L2,AFF1,AFF3,AGA,AGBL4,AGRN,AGTR1,AHNAK,AHR,AICDA,AIFM1,AIG1,AIM2,AKAP3,AKAP4,AKAP5,A…
Immunological Disease	3.96e-30-3.68e-16	ABCA1,ABCA7,ABCB1,ABCC3,ABCC4,ABCC9,ABCG1,ABHD5,ABLIM1,ACADM,ACKR4,ACLY,ACO1,ACOT9,ACSL1,ACSL6,ACTA2,ACTL7B,ACTN4,ACTRT2,ACVRL1,ADAD1,ADAM17,ADAM2,ADAM29,ADAM32,ADAMTS19,ADAMTS2,ADAMTS4,ADAMTS6,ADAMTS7,ADAMTS9,ADAR,ADCY1,ADCY3,ADCY4,ADD1,ADGRA2,ADGRF5,ADGRG6,ADGRL4,ADGRV1,ADH1C,ADH4,ADIPOQ,ADM,ADORA3,ADRA1D,AFAP1L2,AFF1,AGBL4,AGRN,AGTR1,AHNAK,AHR,AHSG,AICDA,AIF1,AIG1,AIM2,AKAP3,AKAP5,AKAP6,AKNA,A…
Inflammatory Response	4.31e-29-3.68e-16	2610528A11Rik,ABCA1,ABCA4,ABCA7,ABCB1,Abcb1b,ABCC4,ABCD2,ABCG1,ACKR1,ACKR3,ACKR4,ACLY,ACO1,ACSL1,ACSL6,ACTA2,ACTN4,ACTR3,ACVRL1,ADAM17,ADAMTS1,ADAMTS10,ADAMTS19,ADAMTS2,ADAMTS20,ADAMTS4,ADAMTS6,ADAMTS7,ADAMTS9,ADCY10,ADCY9,ADGRE1,ADGRF5,ADGRG6,ADH4,ADH5,ADIPOQ,ADIPOR2,ADM,ADORA3,ADRA1D,ADTRP,AFAP1L2,AFP,AGO2,AGRN,AGTR1,AHNAK,AHR,AHSG,AICDA,AIF1,AIM2,AKAP12,AKNA,AKR1A1,AKT1,ALAS2,ALDH1A2,ALDOA,ALO…
Skeletal and Muscular System Development and Function	6.95e-29-2.62e-16	ABCC4,ABCC9,Abi3bp,ACADM,ACKR1,ACKR3,ACTC1,Actn3,ACVR2B,ACVRL1,ADAM17,ADAMTS2,ADAMTS7,ADGRG1,ADH5,ADIPOQ,ADM,ADRA1D,AGRN,AGTR1,AHR,AIF1,AKAP1,AKAP10,AKAP5,AKT1,ALDH1A2,ALOX5AP,ALX1,ANGPT2,ANGPTL2,ANTXR1,ANXA6,APAF1,APLNR,APOE,AR,ARG1,ARHGAP1,ARRB2,ASPH,ATF3,ATOH8,ATP6V0D2,B3GLCT,BACH1,BAX,BGN,BIN1,BIRC3,BMP1,BMP2,BMP4,BMPER,BMPR1A,BMPR1B,BMPR2,BMX,BTC,BTD,C3AR1,CA2,CACNA1D,CACNA1H,CACNA2D1,CACNB1…
Cell Death and Survival	2.56e-28-1.4e-16	A4GALT,ABCA1,ABCB1,Abcb1b,ABCB7,ABCC3,ABCC4,ABCC9,ABCG1,ABO,ACKR3,ACLY,ACSL1,ACTC1,ACTN4,ACVR2B,ACVRL1,ADAM17,Adam26a/Adam26b,ADAMTS1,ADAMTS20,ADAR,ADCY1,ADCY10,ADH5,ADI1,ADIPOQ,ADIPOR2,ADM,ADORA3,ADRA1D,AFAP1L2,AFP,AGA,AGO1,AGO2,AGPAT2,AGRN,AGTPBP1,AGTR1,AHNAK,AHR,AICDA,AIF1,AIFM1,AIM2,AKAP1,AKAP12,AKIRIN2,AKT1,ALDH1A2,ALDH1L1,ALDOA,ALOX15B,ANGPT2,ANGPT4,ANGPTL1,ANGPTL4,ANKZF1,ANO6,ANPEP,ANTXR1,…
Respiratory Disease	3.28e-27-8.98e-16	ABCA1,ABCA7,ABCB1,ABCB7,ABCB9,ABCC12,ABCC3,ABCC4,ABCC5,ABCC9,ABCD2,ABCG1,ACAT2,ACKR1,ACKR3,ACLY,ACO1,ACOT2,ACTA2,ACTL9,ACTN1,ACTN4,ACTR3B,ACTRT1,ACVR2B,ADAD1,ADAM17,ADAM18,ADAM2,ADAM20,ADAM23,ADAM29,ADAM30,ADAM32,ADAMTS1,ADAMTS2,ADAMTS20,ADAMTS6,ADAMTS7,ADAMTSL2,ADAR,ADCY1,ADCY10,ADCY4,ADCY9,ADD1,ADGB,ADGRF5,ADGRG6,ADGRL3,ADGRL4,ADGRV1,ADH1C,ADH5,ADIPOQ,ADIPOR2,ADM,ADORA3,ADRA1D,AEN,AFAP1L2,AFM,A…
Cell Morphology	2.9e-26-5.73e-16	ABCC4,ABCD2,ABCG1,ABI3,ABLIM1,ACADM,ACAP1,ACAP2,ACKR1,ACTC1,ACTN4,ACTR3,ACVRL1,ADAM17,ADAMTS4,ADCY1,ADCY3,ADGB,ADGRA2,ADGRF5,ADGRG1,ADGRG6,ADIPOQ,ADM,AEBP1,AGRN,AGTPBP1,AGTR1,AHNAK,AHR,AIF1,AIFM1,AKAP1,AKAP12,AKAP5,AKT1,ALDH1A2,ALDOA,AMIGO1,ANGPT2,ANGPTL4,Ank2,ANK3,ANO6,ANPEP,APBA1,APOE,AQP7,AR,ARAP1,ARG1,ARHGAP1,ARHGAP10,ARHGEF28,ARHGEF4,ARHGEF5,ARHGEF9,ARPC3,ARRB2,ASAH1,ASAH2,ATF3,ATP6V0D2,ATP7…
Connective Tissue Disorders	3.93e-25-3.68e-16	ABCB1,ACKR1,ACLY,ACO1,ACSL1,ACSL6,ACTA2,ACTR3,ACVR2B,ADAM17,ADAMTS1,ADAMTS10,ADAMTS19,ADAMTS2,ADAMTS20,ADAMTS4,ADAMTS6,ADAMTS7,ADAMTS9,ADGRG6,ADIPOQ,ADM,ADORA3,ADRA1D,AHR,AHSG,AIF1,AKR1A1,ALAS2,ALDH1A2,ALDOA,ALOX5AP,ALX1,AMPD1,ANTXR1,ANXA1,APAF1,APOA1,APOE,AQP9,AR,ARAP3,ARG1,ARHGAP1,ARHGDIB,ARPC3,ARPC5,ART1,ATIC,ATP2B1,ATP6V0D2,ATXN1,AXL,B2M,B3GLCT,BCL6,BGN,BHMT,BMP1,BMP2,BMP4,BMPER,BMPR1B,BMX,BR…
Inflammatory Disease	3.93e-25-3.68e-16	ABCA1,ABCA7,ABCB1,ABCG1,ACADM,ACKR4,ACLY,ACO1,ACOT9,ACSL1,ACSL6,ACTA2,ACTN4,ACTR3,ADAM17,ADAMTS1,ADAMTS10,ADAMTS19,ADAMTS2,ADAMTS20,ADAMTS4,ADAMTS6,ADAMTS7,ADAMTS9,ADAR,ADGRG6,ADIPOQ,ADM,ADORA3,ADRA1D,AFF1,AGTR1,AHNAK,AHR,AHSG,AIF1,AIM2,AKR1A1,AKT1,ALAS2,ALDH1A2,ALDOA,ALOX5AP,AMPD1,AMY2B,ANXA1,ANXA4,ANXA5,APAF1,APOA1,APOE,APOH,AQP9,AR,ARAP3,ARG1,ARHGDIB,ARL6IP6,ARPC1B,ARPC3,ARPC5,ARRB2,ART1,ASB13…
Skeletal and Muscular Disorders	3.93e-25-3.68e-16	ABCB1,ACADM,ACKR1,ACLY,ACO1,ACSL1,ACSL6,ACTA2,ACTC1,Actn3,ACTR3,ACVR2B,ACVRL1,ADAM17,ADAMTS1,ADAMTS10,ADAMTS19,ADAMTS2,ADAMTS20,ADAMTS4,ADAMTS6,ADAMTS7,ADAMTS9,ADGRG6,ADIPOQ,ADM,ADORA3,ADRA1D,AHR,AHSG,AIF1,AKR1A1,ALAS2,ALDH1A2,ALDOA,ALOX5AP,ALX1,AMPD1,ANTXR1,ANXA1,APAF1,APOA1,APOE,AQP9,AR,ARAP3,ARG1,ARHGAP1,ARHGDIB,ARPC3,ARPC5,ART1,ATIC,ATP2B1,ATP6V0D2,ATXN1,AXL,B2M,B3GLCT,BACH1,BAX,BCL6,BGN,BHMT…
Lipid Metabolism	1.44e-24-1.15e-16	A4GALT,ABCA1,ABCA4,ABCA7,ABCB1,Abcb1b,ABCC3,ABCC4,ABCD2,ABCG1,ABCG8,ABHD5,ACAA1,ACADM,ACADS,ACAT2,ACLY,Acot1,ACOT12,ACOT13,ACOT2,ACOT7,ACOT9,ACSBG2,ACSL1,ACSL6,ACTA2,ADCY1,ADCY10,ADGRF5,ADH1C,ADH4,ADH5,ADIPOQ,ADIPOR2,ADM,ADORA3,AEBP1,AFP,AGPAT2,AGPS,AGTR1,AHR,AHSG,AIFM1,AKR1C3,AKT1,ALDH1A2,Aldh3b2,ALDH8A1,ALG2,ALG6,ALOX15B,ALOX5AP,ALOXE3,ANGPT2,ANGPTL4,ANO6,ANPEP,ANXA1,ANXA5,ANXA6,APAF1,APOA1,APO…
Molecular Transport	1.44e-24-3.48e-17	A4GALT,ABCA1,ABCA4,ABCA7,ABCB1,Abcb1b,ABCB7,ABCB9,ABCC3,ABCC4,ABCC5,ABCC9,ABCD2,ABCG1,ABCG8,ABHD5,ACADS,ACAT2,ACLY,ACO1,ACOT13,ACOT2,ACSL1,ACSL6,ADCY1,ADCY10,ADGRF5,ADH1C,ADIPOQ,ADIPOR2,ADM,ADORA3,ADTRP,AEBP1,AFM,AFP,AGPAT2,AGPS,AGTR1,AHR,AHSG,AIFM1,AKAP5,Akr1c14,AKT1,ALAS2,Aldh3b2,ALDH8A1,ALOX5AP,ALOXE3,Alyref2,AMN,ANGPT2,ANGPTL4,Ank2,ANK3,ANKRD54,ANKRD9,ANO6,ANO8,ANXA1,ANXA5,ANXA6,AP1G2,APAF1,A…
Small Molecule Biochemistry	1.44e-24-1.15e-16	A4GALT,ABCA1,ABCA4,ABCA7,ABCB1,Abcb1b,ABCC3,ABCC4,ABCD2,ABCG1,ABCG8,ABHD5,ACAA1,ACADM,ACADS,ACAT2,ACLY,Acot1,ACOT12,ACOT13,ACOT2,ACOT7,ACOT9,ACSBG2,ACSL1,ACSL6,ACTA2,ADCY1,ADCY10,ADGRF5,ADH1C,ADH4,ADH5,ADIPOQ,ADIPOR2,ADM,ADORA3,AEBP1,AFP,AGPAT2,AGPS,AGTR1,AHR,AHSG,AIFM1,AKR1C3,AKT1,ALDH1A2,Aldh3b2,ALDH8A1,ALG2,ALG6,ALOX15B,ALOX5AP,ALOXE3,ANGPT2,ANGPTL4,ANO6,ANPEP,ANXA1,ANXA5,ANXA6,APAF1,APOA1,APO…
Renal and Urological System Development and Function	1.53e-24-1.49e-20	ABCA1,ABCA7,ACTN4,ACVR2B,ADAMTS1,ADIPOQ,ADM,AGA,AGPAT2,AGTR1,AHR,AKAP12,AKT1,AMPD2,ANGPTL4,APOE,AQP11,ARHGAP1,ARHGDIA,ARX,ASAH2,ASB4,B4GALT1,BAX,BCAM,BGN,BHLHE40,BICC1,BMP4,BMPER,BSCL2,C1QTNF1,CACNA2D1,CAT,CAV1,CD2AP,CD55,CDKN1A,CDKN1B,Cdkn1c,CEBPB,CFH,CLDN7,CLEC6A,CNN1,COL18A1,CR1L,CRIM1,CTBS,CTNNBIP1,CXCL14,CYP19A1,DAPK1,DCN,DDR1,DEPTOR,DGUOK,E2F2,EDN1,EGFR,EHD4,EMX2,ERN1,ESR2,FAH,FAM20A,FAT1,F…
Organ Development	2.37e-24-2.62e-16	ABCA1,ABCA4,ABCC4,ACADM,ACKR3,ACRBP,ACTC1,ACTL7A,ACTL9,ACVR2B,ADAD1,ADAD2,ADAM17,ADAM20,ADAM29,ADAMTS1,ADAMTS2,ADAMTS6,ADAMTS9,ADCY1,ADCY3,ADGRF5,ADGRG2,ADGRV1,ADIPOQ,ADM,AGBL5,AGRN,AGTPBP1,AGTR1,AHR,AHSG,AIF1,AK7,AKAP12,AKAP5,AKT1,ALDH1A2,ALOX5AP,AMPH,ANGPT2,ANGPTL4,ANXA1,Ap2b1,APAF1,APH1A,APLNR,APOE,AQP5,AQP8,AR,ARG1,ARHGDIA,ARHGDIB,ARID3B,ARL4A,ARRB2,ASAH1,ASB1,ASPA,ATG5,ATOH8,ATP1A4,ATP1B2,AT…
Lymphoid Tissue Structure and Development	2.51e-24-5.88e-17	ABCA1,ABCB1,Abcb1b,ABCG1,ACKR3,ACKR4,ACLY,ADAM17,ADAR,ADH5,ADIPOQ,ADM,AFF1,AGO1,AHNAK,AHR,AICDA,AIF1,AIM2,AKIRIN2,AKT1,ANGPT2,Ank2,ANKRD24,ANO6,ANPEP,ANXA1,APAF1,APEX2,APOA1,APOBEC1,APOE,APOH,ARG1,ARHGAP1,ARHGDIA,ARHGDIB,ATG5,ATP2B1,ATP7A,ATXN1,AXL,B2M,B3GNT5,B4GALT1,BATF,BAX,BCL2A1,BCL2L10,BCL6,BCOR,BHLHE40,BIRC3,BMP2,BMP4,BMPR1A,BMPR1B,Bst2,BTN1A1,C1QC,C1QTNF6,C3AR1,C5AR1,CALCRL,CALHM6,CAMK4,CA…
Cellular Growth and Proliferation	1.14e-22-7.19e-16	ABCA1,ABCB1,ABCC4,ABCG1,ACAP2,ACKR4,ACLY,ACRBP,ACSL6,ACTA2,ACTC1,ACTL7A,ACTL9,ACTR3,ACVRL1,ADAD1,ADAD2,ADAM17,ADAM20,ADAM29,ADAMTS1,ADAMTS2,ADAMTS4,ADAMTSL2,ADAR,ADCY1,ADCY10,ADCY3,ADGRG1,ADGRG2,ADGRG6,ADGRL3,ADIPOQ,ADM,AEBP1,AFF1,AGBL5,AGO1,AGRN,AGTPBP1,AGTR1,AHNAK,AHR,AIF1,AIM2,AK7,AKAP12,AKAP5,AKIRIN2,AKR1A1,AKT1,ALDH1A2,ALOX5AP,AMIGO1,AMPH,ANGPT2,ANGPTL1,ANGPTL4,Ank2,ANK3,ANKRD24,ANO6,Anp32a,…
Nervous System Development and Function	1.31e-22-7.19e-16	ABCA4,ABCD2,ACSL6,ACTR3,ACVRL1,ADAM17,ADAMTS4,ADAMTS9,ADCY1,ADCY3,ADGRA2,ADGRG6,ADGRL3,ADIPOQ,AGA,AGRN,AGTPBP1,AGTR1,AHR,AIFM1,AKAP12,AKAP5,AKT1,ALDH1A2,ALX1,AMIGO1,ANGPTL4,Ank2,ANK3,ANXA5,APAF1,APBA1,APBB2,APOE,AQP5,AR,ARC,ARFGEF2,ARHGAP31,ARHGEF28,ARHGEF5,ARHGEF9,ARTN,ARX,ASIC2,ASPA,ASTN1,ATF3,ATG5,ATP1B2,ATP2B2,ATP7A,ATP8A2,ATRX,ATXN1,ATXN3,AXL,B2M,B3GLCT,B4GALT6,BAX,BCAN,BCAS1,BHMT,BMP2,BMP4,…
Respiratory System Development and Function	2.62e-22-3.61e-19	ABCA1,ACVR2B,ADAM17,ADAMTS2,ADCY3,ADGRF5,AFAP1L2,AHR,AKAP12,ALDH1A2,APAF1,APOE,ARRB2,ASAH1,ASPH,ATP7A,ATXN1,B3GLCT,B4GALT1,BMP2,BMP4,BMPER,BMPR1A,BMPR2,CACNA1H,CAV1,CAV2,CBS/LOC102724560,CCDC39,CCDC40,CCL2,CCN2,CCND1,CCR2,CD9,CDH11,CDKN1A,Cdkn1c,CETN2,CFAP206,CFTR,CHL1,CITED2,CLEC1B,CLIP3,CMKLR1,COL11A2,COL13A1,COL2A1,COL3A1,COL6A1,CRHR1,CTF1,CTNNBIP1,CTSH,CTSK,DDR2,DLX5,DMD,DNAAF1,DNAAF11,DOCK1,…
Renal and Urological Disease	1.23e-20-4.22e-18	1700110I01Rik,4930544G11Rik,ABCA1,Abca17,ABCA7,ABCC4,ABCG1,ACO1,ACTN4,ACVR2B,ADAMTS1,ADIPOQ,ADRA1D,AGA,AGPS,AGTR1,AIF1,Airn,Akr1c14,AKR1C3,AKT1,AMBP,AMPD2,AMY2B,ANGPT4,ANGPTL4,APOC2,APOE,AQP11,AQP5,AR,ARHGAP15,ARHGDIA,ARHGDIG,ARL6IP6,ARMC12,ASAH2,ASB4,ASTE1,B2M,B4GALT1,BAX,BBOX1,BCAM,BGN,BHLHE40,BHMT,BMP1,BMP2,BMP4,BMPER,BSCL2,BTN1A1,C8A,CA12,CA14,CA2,CA4,CA5A,CA7,CACNA1D,CACNA2D1,CACNB2,Carlr,CA…
Hereditary Disorder	2.9e-20-2.9e-20	AARS2,ABCA1,ABCC9,ACLY,ACTA2,ACTC1,ACVR2B,ACVRL1,ADRA1D,AGTR1,ANGPT2,APOA1,APOC2,Apoc3,APOE,ATXN1,B3GAT3,BAZ1B,BGN,BMPR1B,BMPR2,C11orf65,CA2,CACNA1D,CACNA2D1,CACNB2,CALR3,CAT,CAV1,CAV3,CCDC103,CCDC40,CCDC65,CCN2,CCND1,CCNO,CD55,CD96,CDH2,CEP85L,CFAP300,CFAP53,CFH,CHEK2,CITED2,COL11A2,COL1A1,COL1A2,COL3A1,COL4A1,COL5A1,COL5A2,CORIN,CREB3L3,CRYAB,CTF1,CTNNA3,DCN,DDC,DGUOK,DMD,DNAAF1,DNAAF11,DNAAF3,…
Digestive System Development and Function	8.64e-19-3.09e-16	ABCB1,ABCC4,ACVR2B,ACVRL1,ADAM17,ADAMTS2,ADAR,ADIPOQ,ADIPOR2,AEBP1,AGPAT2,AHR,AKAP5,AKT1,ANGPTL4,ANTXR1,APAF1,APLNR,APOA1,APOE,AQP7,ARG1,ARHGAP1,ARHGAP31,ARRB2,ARX,ASAH1,ATF3,ATG5,B2M,B4GALT1,BAX,BCAM,BHMT,BMP1,BMP4,BSCL2,CACNA1D,CADPS,CASP3,CAV1,CBS/LOC102724560,CCDC3,CCL28,CCND1,CCND2,CCNG1,CCR2,CD1D,CD55,CDK4,CDKN1A,CDKN1B,Cdkn1c,CEACAM1,CES1,CFTR,CLEC7A,CMKLR1,COL3A1,COL5A3,CREB3L2,CSNK2A1,CT…
Hematopoiesis	1.67e-17-1.67e-17	ABCA1,ABCG1,ADAM17,ADIPOQ,ADM,AFF1,AHR,AKT1,ANKRD24,ANXA1,APAF1,ARG1,ATG5,ATP7A,AXL,B2M,BATF,BAX,BCL2A1,BCL6,BCOR,BHLHE40,BMP2,BMP4,BMPR1A,C1QC,C3AR1,C5AR1,CAMK4,CAMP,CARD11,CASP8,CAST,CAV1,Ccl2,CCL2,CCN1,CCND1,CCND2,CCR2,CD1D,CD247,CD3D,CD44,CD47,CD74,CD79A,CD83,CD9,CDA,Cdc42,CDKN1A,CDKN1B,Cdkn1c,CEACAM1,CEBPB,CFLAR,CFP,CHRNA7,CITED2,CLEC6A,CLPB,CMTM7,CNR2,CR1L,CREB3L3,CRTAM,CSF1R,CSNK2A1,CTNNA3…
Protein Synthesis	1.63e-16-1.63e-16	ABCA1,ABCA7,ADCY3,ADIPOQ,ADIPOR2,AGPAT2,AHSG,AIM2,AKAP5,AKT1,ANGPTL4,APOA1,APOA4,APOBEC1,Apoc3,APOE,AR,ARHGDIA,ARHGDIB,ARRB2,AXL,BHMT,Bmyc,BSCL2,C3AR1,C5AR1,CACNA1D,CAMKK2,CARD11,Casp12,CAV1,CAV3,CCDC3,CCDC80,Ccl2,CCR2,Cd33,CD44,CDK4,CDKN1B,CEACAM1,CEBPB,CES1,CHST8,CLEC10A,Clec2d (includes others),CLEC4A,CLEC4D,CLEC4G,CLEC7A,CNMD,CNPY2,CNR1,COL18A1,COL5A3,COLGALT2,CORO1C,CORT,CPE,CSPG4,CTF1,CTSC,…
