# Supplementary material for: Spermatogonial fate in mice with increased activin A bioactivity and testicular somatic cell tumours
Source: Front Cell Dev Biol. 2023 Jul 26;11:1237273. doi: 10.3389/fcell.2023.1237273 (PMC10409995; doi:10.3389/fcell.2023.1237273)
Supplement: Supplementary file 5 [file Table1.XLSX]

## Sheet: WT vs KO N
Supplementary Table 1
Differentially expressed genes (identified in DEGUST using FDR cut-off <0.05, Abs log FC >1.5X) between Inha WT and KO 'normal' (N), tumour associated tubules (TAT) and tumour regions (TM) in adult mouse testes
gene_id	gene_name	InhaWT	InhaKO_N (Log2 Fold Change)	FDR (False Discovery Rate)	P value
ENSMUSG00000032968	Inha	0	-6.43735	1.10034e-07	4.70997e-12
ENSMUSG00000038776	Ephx1	0	-2.81499	2.10182e-05	1.79935e-09
ENSMUSG00000074768	Bhmt	0	-3.37542	9.80345e-05	1.2589e-08
ENSMUSG00000003555	Cyp17a1	0	-4.17412	0.000451874	9.67114e-08
ENSMUSG00000031980	Agt	0	-3.42795	0.000451874	7.79114e-08
ENSMUSG00000079019	Insl3	0	-3.28577	0.000654207	1.68018e-07
ENSMUSG00000022076	Klhl1	0	-5.27321	0.00143866	4.92649e-07
ENSMUSG00000032125	Robo4	0	6.40855	0.00143866	4.87983e-07
ENSMUSG00000026822	Lcn2	0	-3.10097	0.00215781	8.31276e-07
ENSMUSG00000028773	Fabp3	0	-2.54305	0.00329401	1.40999e-06
ENSMUSG00000015090	Ptgds	0	-2.13527	0.00355735	1.67498e-06
ENSMUSG00000060177	Klk1b22	0	-7.17936	0.0047114	2.82337e-06
ENSMUSG00000094789	Gm28490	0	-6.16494	0.0047114	2.76723e-06
ENSMUSG00000095015	Gm16434	0	-7.58326	0.0047114	2.51897e-06
ENSMUSG00000000184	Ccnd2	0	2.46057	0.00544339	3.49503e-06
ENSMUSG00000033610	Pank1	0	-1.42317	0.0127003	8.69809e-06
ENSMUSG00000063713	Klk1b24	0	-5.76544	0.0147512	1.07341e-05
ENSMUSG00000063177	Klk1b27	0	-6.88557	0.016743	1.33692e-05
ENSMUSG00000066516	Klk1b21	0	-5.75258	0.016743	1.36169e-05
ENSMUSG00000026211	Obsl1	0	1.98892	0.0184983	1.68627e-05
ENSMUSG00000040564	Apoc1	0	-2.22255	0.0184983	1.74199e-05
ENSMUSG00000097604	Gm17322	0	4.38152	0.0184983	1.69952e-05
ENSMUSG00000062542	Syt9	0	4.36152	0.0190765	2.04141e-05
ENSMUSG00000079494	Cml5	0	-4.8338	0.0190765	1.97714e-05
ENSMUSG00000100561	Gm7516	0	-4.82834	0.0190765	1.93151e-05
ENSMUSG00000054763	Defb42	0	4.56963	0.0190873	2.12426e-05
ENSMUSG00000106658	RP23-135F23.2	0	-4.68184	0.01997	2.30798e-05
ENSMUSG00000007944	Ttc9b	0	-5.09292	0.020498	2.45675e-05
ENSMUSG00000023013	Aqp2	0	-2.08682	0.0244038	3.02932e-05
ENSMUSG00000021477	Ctsl	0	1.18333	0.0263194	3.47222e-05
ENSMUSG00000037058	Paip2	0	-0.763832	0.0263194	3.49243e-05
ENSMUSG00000021948	Prkcd	0	-0.956155	0.0269869	3.69652e-05
ENSMUSG00000041959	S100a10	0	1.42064	0.0323458	4.56901e-05
ENSMUSG00000024691	Fam111a	0	4.62591	0.0395009	5.74878e-05
ENSMUSG00000041515	Irf8	0	-1.80759	0.0411449	6.16416e-05
ENSMUSG00000027446	9230104L09Rik	0	-5.64149	0.0425119	6.55093e-05
ENSMUSG00000033122	Hsd17b3	0	-4.61033	0.0477523	7.61531e-05
ENSMUSG00000099696	2900052N01Rik	0	-4.55421	0.0477523	7.76726e-05

## Sheet: WT vs KO TAT
Supplementary Table 1
Differentially expressed genes (identified in DEGUST using FDR cut-off <0.05, Abs log FC >1.5X) between Inha WT and KO 'normal' (N), tumour associated tubules (TAT) and tumour regions (TM) in adult mouse testes
gene_id	gene_name	InhaWT	InhaKO_N (Log2 Fold Change)	FDR (False Discovery Rate)	P value
ENSMUSG00000032968	Inha	0	-5.34272	3.70024e-07	1.58387e-11
ENSMUSG00000000184	Ccnd2	0	3.94462	2.21602e-05	1.89711e-09
ENSMUSG00000001435	Col18a1	0	2.94502	4.50981e-05	5.79122e-09
ENSMUSG00000026922	Agpat2	0	-2.06885	6.26409e-05	1.34066e-08
ENSMUSG00000041959	S100a10	0	2.49911	6.26409e-05	1.30208e-08
ENSMUSG00000037058	Paip2	0	-1.34863	7.84536e-05	2.0149e-08
ENSMUSG00000006699	Cdc42	0	1.56121	9.42095e-05	2.82282e-08
ENSMUSG00000018593	Sparc	0	2.17517	0.000116159	4.57923e-08
ENSMUSG00000021477	Ctsl	0	1.85485	0.000116159	6.39221e-08
ENSMUSG00000021948	Prkcd	0	-1.62052	0.000116159	4.97861e-08
ENSMUSG00000025151	Maged1	0	1.70316	0.000116159	6.46379e-08
ENSMUSG00000026278	Bok	0	3.63311	0.000116159	6.27801e-08
ENSMUSG00000028789	Azin2	0	-2.07127	0.000116159	6.37649e-08
ENSMUSG00000018428	Akap1	0	-1.88998	0.000119278	9.09812e-08
ENSMUSG00000029622	Arpc1b	0	2.20374	0.000119278	9.14608e-08
ENSMUSG00000070436	Serpinh1	0	3.71297	0.000119278	9.19012e-08
ENSMUSG00000074768	Bhmt	0	-3.15515	0.000119278	7.98753e-08
ENSMUSG00000079019	Insl3	0	-3.55015	0.000119278	8.41291e-08
ENSMUSG00000033491	Prss35	0	3.251	0.000119608	1.07515e-07
ENSMUSG00000073411	H2-D1	0	2.43561	0.000119608	1.00416e-07
ENSMUSG00000084998	Gm16279	0	-2.16989	0.000119608	1.03915e-07
ENSMUSG00000028896	Rcc1	0	-1.82926	0.00012145	1.1437e-07
ENSMUSG00000017119	Nbr1	0	-1.66261	0.000122078	1.28386e-07
ENSMUSG00000028132	Tmem56	0	-2.61555	0.000122078	1.24307e-07
ENSMUSG00000031065	Cdk16	0	-1.81302	0.000122078	1.41019e-07
ENSMUSG00000031085	Gm498	0	-2.18384	0.000122078	1.31982e-07
ENSMUSG00000050708	Ftl1	0	1.94371	0.000122078	1.41088e-07
ENSMUSG00000001829	Clpb	0	-1.65247	0.000130394	2.12095e-07
ENSMUSG00000003123	Lipe	0	-1.9748	0.000130394	1.59748e-07
ENSMUSG00000015656	Hspa8	0	1.43186	0.000130394	1.83669e-07
ENSMUSG00000022037	Clu	0	1.44625	0.000130394	1.65518e-07
ENSMUSG00000025492	Ifitm3	0	2.73822	0.000130394	2.06542e-07
ENSMUSG00000027482	Bpifa3	0	-2.32692	0.000130394	1.79108e-07
ENSMUSG00000027562	Car2	0	-2.03916	0.000130394	1.88467e-07
ENSMUSG00000028822	Tmem50a	0	1.7086	0.000130394	2.0547e-07
ENSMUSG00000031770	Herpud1	0	-1.33198	0.000130394	1.81064e-07
ENSMUSG00000035504	Reep6	0	-2.13092	0.000130394	2.00317e-07
ENSMUSG00000037012	Hk1	0	-1.66416	0.000130394	1.95563e-07
ENSMUSG00000006740	Kif5b	0	1.57387	0.000132167	2.31951e-07
ENSMUSG00000019943	Atp2b1	0	1.80672	0.000132167	2.28892e-07
ENSMUSG00000032125	Robo4	0	6.75844	0.000132167	2.26664e-07
ENSMUSG00000026064	Ptp4a1	0	-1.17292	0.00013534	2.549e-07
ENSMUSG00000027286	Lrrc57	0	-2.25301	0.00013534	2.46603e-07
ENSMUSG00000060802	B2m	0	1.87497	0.00013534	2.51374e-07
ENSMUSG00000024759	Atl3	0	-1.64947	0.000137417	2.66054e-07
ENSMUSG00000068299	1700019G17Rik	0	-2.03931	0.000137417	2.70575e-07
ENSMUSG00000032566	1700080E11Rik	0	-2.41387	0.000144472	2.9065e-07
ENSMUSG00000038776	Ephx1	0	-1.9262	0.000145931	2.99832e-07
ENSMUSG00000001089	Luzp1	0	-1.34382	0.000167254	3.50802e-07
ENSMUSG00000003345	Csnk1g2	0	-1.72197	0.000171203	3.73742e-07
ENSMUSG00000074746	Pdzd8	0	-1.69652	0.000171203	3.68857e-07
ENSMUSG00000020949	Fkbp3	0	1.28158	0.000188175	4.23585e-07
ENSMUSG00000031785	Adgrg1	0	2.22963	0.000188175	4.34547e-07
ENSMUSG00000052911	Lamb2	0	1.75789	0.000188175	4.51065e-07
ENSMUSG00000064341	mt-Nd1	0	1.00311	0.000188175	4.43827e-07
ENSMUSG00000076436	Oxct2a	0	-2.33308	0.000188175	4.50043e-07
ENSMUSG00000035949	Fbxw2	0	1.53834	0.000192576	4.69858e-07
ENSMUSG00000042688	Mapk6	0	-1.66799	0.000194424	4.8269e-07
ENSMUSG00000000078	Klf6	0	2.12144	0.000196096	4.97641e-07
ENSMUSG00000028156	Eif4e	0	-1.29704	0.000196096	5.03628e-07
ENSMUSG00000044792	Isca1	0	-1.4391	0.000201112	5.2512e-07
ENSMUSG00000003555	Cyp17a1	0	-3.62298	0.000222228	5.89766e-07
ENSMUSG00000015090	Ptgds	0	-2.39265	0.000225053	6.06897e-07
ENSMUSG00000069516	Lyz2	0	2.33607	0.000234744	6.43078e-07
ENSMUSG00000019087	Atp6ap1	0	2.09128	0.000235119	6.95745e-07
ENSMUSG00000026238	Ptma	0	1.79795	0.000235119	7.04491e-07
ENSMUSG00000034165	Ccnd3	0	-1.28052	0.000235119	6.96024e-07
ENSMUSG00000040451	Sgms1	0	-1.5247	0.000235119	6.78799e-07
ENSMUSG00000070639	Lrrc8b	0	-1.78003	0.000235119	6.83271e-07
ENSMUSG00000101166	Gm28496	0	-1.86722	0.000235119	6.89863e-07
ENSMUSG00000006575	Rundc3a	0	-2.19924	0.0002374	7.30974e-07
ENSMUSG00000029155	Spata18	0	-2.33851	0.0002374	7.36914e-07
ENSMUSG00000044084	4933402P03Rik	0	-2.2673	0.0002374	7.41811e-07
ENSMUSG00000010461	Eya4	0	-1.54984	0.000242195	7.87895e-07
ENSMUSG00000021242	Npc2	0	1.30174	0.000242195	7.67984e-07
ENSMUSG00000024661	Fth1	0	1.49841	0.000242195	7.81329e-07
ENSMUSG00000100759	1700029B22Rik	0	-2.26746	0.000243213	8.01618e-07
ENSMUSG00000020009	Ifngr1	0	1.36997	0.0002543	8.71326e-07
ENSMUSG00000037815	Ctnna1	0	1.67672	0.0002543	8.49402e-07
ENSMUSG00000049775	Tmsb4x	0	1.69129	0.0002543	8.82488e-07
ENSMUSG00000053931	Cnn3	0	3.45256	0.0002543	8.92585e-07
ENSMUSG00000096145	Vkorc1	0	1.69386	0.0002543	8.83842e-07
ENSMUSG00000021024	Psma6	0	-1.04617	0.000257545	9.37048e-07
ENSMUSG00000027708	Dcun1d1	0	-1.25186	0.000257545	9.32426e-07
ENSMUSG00000073155	1810058I24Rik	0	1.21826	0.000257545	9.185e-07
ENSMUSG00000004040	Stat3	0	1.61528	0.000260495	9.58934e-07
ENSMUSG00000037852	Cpe	0	2.21403	0.000267218	9.98743e-07
ENSMUSG00000096573	1700009J07Rik	0	-2.07721	0.000267218	1.00656e-06
ENSMUSG00000036907	C1ql2	0	6.43894	0.000267284	1.01825e-06
ENSMUSG00000026223	Itm2c	0	1.45919	0.000268277	1.03351e-06
ENSMUSG00000027712	Anxa5	0	2.20811	0.000269456	1.04959e-06
ENSMUSG00000023905	Tnfrsf12a	0	4.74215	0.000273638	1.07759e-06
ENSMUSG00000068220	Lgals1	0	2.80543	0.000307023	1.22221e-06
ENSMUSG00000027927	Lelp1	0	-2.08084	0.000321722	1.29449e-06
ENSMUSG00000038489	Polr2l	0	1.26613	0.000323204	1.31429e-06
ENSMUSG00000031545	Agpat6	0	-1.11141	0.000333793	1.37163e-06
ENSMUSG00000015217	Hmgb3	0	1.30921	0.000341304	1.44633e-06
ENSMUSG00000025351	Cd63	0	1.99426	0.000341304	1.43825e-06
ENSMUSG00000025503	Taldo1	0	1.84881	0.000341304	1.42042e-06
ENSMUSG00000001525	Tubb5	0	2.14174	0.000343495	1.59377e-06
ENSMUSG00000018570	2810408A11Rik	0	-1.77603	0.000343495	1.59844e-06
ENSMUSG00000020473	Aebp1	0	2.27363	0.000343495	1.5857e-06
ENSMUSG00000020593	Lpin1	0	-1.20979	0.000343495	1.60265e-06
ENSMUSG00000020646	Mboat2	0	1.7004	0.000343495	1.58585e-06
ENSMUSG00000021838	Samd4	0	-1.45445	0.000343495	1.54127e-06
ENSMUSG00000022076	Klhl1	0	-4.85542	0.000343495	1.59697e-06
ENSMUSG00000031825	Crispld2	0	2.5514	0.000343495	1.57972e-06
ENSMUSG00000032803	Cdv3	0	-1.101	0.000343495	1.49089e-06
ENSMUSG00000086898	Itpr3os	0	-2.68418	0.000343495	1.5606e-06
ENSMUSG00000024048	Myl12a	0	1.67203	0.000354509	1.6692e-06
ENSMUSG00000004070	Hmox2	0	-0.987583	0.000359152	1.70644e-06
ENSMUSG00000021193	Pitrm1	0	1.88996	0.000360117	1.74186e-06
ENSMUSG00000107252	RP24-183G19.6	0	-1.91849	0.000360117	1.73083e-06
ENSMUSG00000028035	Dnajb4	0	-1.4025	0.000360414	1.77415e-06
ENSMUSG00000094724	Rnaset2b	0	1.37313	0.000360414	1.77163e-06
ENSMUSG00000027409	1700020A23Rik	0	-2.01338	0.00036617	1.81816e-06
ENSMUSG00000024691	Fam111a	0	5.85304	0.000369951	1.85276e-06
ENSMUSG00000017493	Igfbp4	0	2.82525	0.000370389	1.88134e-06
ENSMUSG00000071753	C230004F18Rik	0	-5.56223	0.000370389	1.88667e-06
ENSMUSG00000021361	Tmem14c	0	2.16782	0.000386541	1.99147e-06
ENSMUSG00000049653	Spatc1	0	-2.60102	0.000386541	2.03062e-06
ENSMUSG00000074677	Sirpb1c	0	-2.18798	0.000386541	2.02013e-06
ENSMUSG00000105274	RP24-332C17.1	0	-2.10996	0.000386541	2.03512e-06
ENSMUSG00000062542	Syt9	0	5.11883	0.000389109	2.0653e-06
ENSMUSG00000002602	Axl	0	1.70548	0.000392424	2.15008e-06
ENSMUSG00000023034	Nr4a1	0	-1.7906	0.000392424	2.13641e-06
ENSMUSG00000063177	Klk1b27	0	-8.10934	0.000392424	2.1312e-06
ENSMUSG00000074063	Osgin1	0	-2.27777	0.000392424	2.10762e-06
ENSMUSG00000026104	Stat1	0	1.52606	0.000411334	2.28891e-06
ENSMUSG00000048772	Tmem53	0	-1.95245	0.000411334	2.28595e-06
ENSMUSG00000026473	Glul	0	-1.98224	0.000411346	2.32419e-06
ENSMUSG00000027331	Knstrn	0	-1.29678	0.000411346	2.3193e-06
ENSMUSG00000018326	Ywhab	0	1.13159	0.000413167	2.36599e-06
ENSMUSG00000085486	Gm11634	0	-1.69839	0.000413167	2.36985e-06
ENSMUSG00000022500	Litaf	0	2.05552	0.000424278	2.45174e-06
ENSMUSG00000016256	Ctsz	0	2.11262	0.000426238	2.49956e-06
ENSMUSG00000047046	1700031F10Rik	0	-1.97583	0.000426238	2.49817e-06
ENSMUSG00000015932	Dstn	0	1.76484	0.000428807	2.53298e-06
ENSMUSG00000029632	Ndufa4	0	1.63856	0.000429461	2.57516e-06
ENSMUSG00000056508	1700001K19Rik	0	-1.89788	0.000429461	2.57314e-06
ENSMUSG00000066368	Actl11	0	-1.96173	0.000429461	2.59199e-06
ENSMUSG00000076431	Sox4	0	2.97111	0.00043336	2.63407e-06
ENSMUSG00000029707	Fscn3	0	-2.09546	0.000438045	2.6813e-06
ENSMUSG00000008475	Arpc5	0	1.35085	0.000453017	2.79233e-06
ENSMUSG00000059796	Eif4a1	0	1.48014	0.000463485	2.8767e-06
ENSMUSG00000046432	Ngfrap1	0	2.54184	0.000464305	2.90166e-06
ENSMUSG00000038235	F11r	0	1.75721	0.000477204	3.0027e-06
ENSMUSG00000036002	Fam214b	0	-1.56225	0.000477926	3.0277e-06
ENSMUSG00000038400	Pmepa1	0	2.86437	0.000479436	3.05779e-06
ENSMUSG00000020661	Dnmt3a	0	1.95695	0.000483795	3.12587e-06
ENSMUSG00000059173	Pde1a	0	-1.35788	0.000483795	3.127e-06
ENSMUSG00000027566	Psma7	0	1.67948	0.000487318	3.17064e-06
ENSMUSG00000074781	Ube2n	0	-1.17566	0.000490698	3.21363e-06
ENSMUSG00000013662	Atad1	0	-0.987784	0.000495744	3.2679e-06
ENSMUSG00000026728	Vim	0	2.06176	0.00049606	3.29121e-06
ENSMUSG00000015575	Atp6v0e	0	1.10128	0.000502818	3.42056e-06
ENSMUSG00000026822	Lcn2	0	-2.84123	0.000502818	3.41096e-06
ENSMUSG00000029766	1700012A03Rik	0	-2.00915	0.000502818	3.42214e-06
ENSMUSG00000054763	Defb42	0	5.20771	0.000502818	3.37123e-06
ENSMUSG00000019877	Serinc1	0	1.3513	0.000505243	3.53531e-06
ENSMUSG00000031400	G6pdx	0	2.30201	0.000505243	3.5274e-06
ENSMUSG00000041329	Atp1b2	0	1.9384	0.000505243	3.53471e-06
ENSMUSG00000047654	Tssk6	0	-2.23925	0.000505243	3.52111e-06
ENSMUSG00000063089	Klk1b8	0	-2.0661	0.000505243	3.54678e-06
ENSMUSG00000085491	4930527E20Rik	0	-2.01326	0.000519007	3.66562e-06
ENSMUSG00000021096	Ppm1a	0	-1.28489	0.00053121	3.79728e-06
ENSMUSG00000034300	Fam53c	0	-1.36701	0.00053121	3.78147e-06
ENSMUSG00000044787	Spata32	0	-2.39586	0.00053479	3.84577e-06
ENSMUSG00000048277	Syngr2	0	1.66741	0.00053629	3.8795e-06
ENSMUSG00000007029	Vars	0	-1.31248	0.000546618	4.08333e-06
ENSMUSG00000021273	Fdft1	0	-1.24661	0.000546618	4.05577e-06
ENSMUSG00000026211	Obsl1	0	2.23435	0.000546618	4.05108e-06
ENSMUSG00000049422	Chchd10	0	1.67577	0.000546618	4.09422e-06
ENSMUSG00000062028	Irgc1	0	-1.95991	0.000546618	4.118e-06
ENSMUSG00000063820	Arl9	0	-1.93012	0.000546618	4.0987e-06
ENSMUSG00000090457	4930571K23Rik	0	-2.21894	0.000546618	3.99492e-06
ENSMUSG00000026817	Ak1	0	-1.26168	0.000548683	4.15704e-06
ENSMUSG00000041548	Hspb8	0	5.60308	0.000555441	4.2558e-06
ENSMUSG00000054115	Skp2	0	-1.64397	0.000555441	4.25238e-06
ENSMUSG00000008429	Herpud2	0	-1.70746	0.000558286	4.32539e-06
ENSMUSG00000095979	Gm21209	0	-7.69441	0.000558286	4.31275e-06
ENSMUSG00000020917	Acly	0	1.46365	0.000574749	4.47754e-06
ENSMUSG00000022587	Ly6e	0	1.7042	0.00058772	4.60382e-06
ENSMUSG00000051936	Prss58	0	-1.72605	0.00058772	4.6289e-06
ENSMUSG00000022377	Asap1	0	-1.08544	0.000588153	4.65749e-06
ENSMUSG00000005161	Prdx2	0	1.60047	0.000598917	4.76836e-06
ENSMUSG00000030744	Rps3	0	1.53517	0.000601846	4.81745e-06
ENSMUSG00000030865	Chp2	0	2.35604	0.000605708	4.87429e-06
ENSMUSG00000016356	Col20a1	0	-2.13337	0.000613064	5.21083e-06
ENSMUSG00000027907	S100a11	0	2.93926	0.000613064	5.22215e-06
ENSMUSG00000029718	Pcolce	0	1.39982	0.000613064	5.20721e-06
ENSMUSG00000030447	Cyfip1	0	1.83347	0.000613064	5.16792e-06
ENSMUSG00000040385	Ppp1ca	0	1.89522	0.000613064	5.19273e-06
ENSMUSG00000044320	1700001O22Rik	0	-1.97655	0.000613064	4.97729e-06
ENSMUSG00000052688	Rab7b	0	3.21102	0.000613064	5.01468e-06
ENSMUSG00000056121	Fez2	0	1.65631	0.000613064	5.07081e-06
ENSMUSG00000060090	Rp2h	0	-1.62072	0.000613064	5.20654e-06
ENSMUSG00000064363	mt-Nd4	0	0.875811	0.000613064	5.0985e-06
ENSMUSG00000086923	4930406D18Rik	0	-1.69662	0.000613064	5.0317e-06
ENSMUSG00000015222	Map2	0	-1.57958	0.000614354	5.32279e-06
ENSMUSG00000021939	Ctsb	0	1.71025	0.000614354	5.31309e-06
ENSMUSG00000053907	Mat2a	0	1.19545	0.000614354	5.27874e-06
ENSMUSG00000076438	Oxct2b	0	-2.17172	0.000614354	5.33832e-06
ENSMUSG00000000901	Mmp11	0	3.38072	0.000616109	5.45159e-06
ENSMUSG00000008730	Hipk1	0	-1.2927	0.000616109	5.58454e-06
ENSMUSG00000021097	Clmn	0	-1.76209	0.000616109	5.72278e-06
ENSMUSG00000021550	2210016F16Rik	0	1.45754	0.000616109	5.6546e-06
ENSMUSG00000025794	Rpl14	0	1.23137	0.000616109	5.54237e-06
ENSMUSG00000027568	Ntsr1	0	-4.77729	0.000616109	5.70567e-06
ENSMUSG00000027601	Mtfr1	0	-1.3896	0.000616109	5.50994e-06
ENSMUSG00000029781	Fkbp9	0	1.95694	0.000616109	5.66385e-06
ENSMUSG00000033228	Scaf11	0	1.57647	0.000616109	5.70647e-06
ENSMUSG00000033985	Tesk2	0	-1.44651	0.000616109	5.69413e-06
ENSMUSG00000038650	Rnh1	0	1.83856	0.000616109	5.41267e-06
ENSMUSG00000054909	Wbscr25	0	-2.13788	0.000616109	5.56819e-06
ENSMUSG00000072235	Tuba1a	0	1.43019	0.000616109	5.61002e-06
ENSMUSG00000075277	Haglr	0	-1.78713	0.000616109	5.59445e-06
ENSMUSG00000055322	Tns1	0	-1.0318	0.00062374	5.82037e-06
ENSMUSG00000020325	Fstl3	0	1.99561	0.000623853	5.84812e-06
ENSMUSG00000024317	Rnf138	0	-1.6109	0.000625109	5.91341e-06
ENSMUSG00000060177	Klk1b22	0	-6.79396	0.000625109	5.91303e-06
ENSMUSG00000031311	Nono	0	1.96323	0.000638798	6.07025e-06
ENSMUSG00000001119	Col6a1	0	3.07406	0.00064051	6.11393e-06
ENSMUSG00000025212	Sfxn3	0	1.52004	0.000640981	6.20624e-06
ENSMUSG00000031980	Agt	0	-2.30312	0.000640981	6.25562e-06
ENSMUSG00000063713	Klk1b24	0	-6.60488	0.000640981	6.22061e-06
ENSMUSG00000087524	Gm14285	0	-1.98609	0.000640981	6.15136e-06
ENSMUSG00000097604	Gm17322	0	4.75719	0.000640981	6.245e-06
ENSMUSG00000022261	Sdc2	0	1.73461	0.000661463	6.48382e-06
ENSMUSG00000061838	Suclg2	0	1.59134	0.000664887	6.54584e-06
ENSMUSG00000015837	Sqstm1	0	1.29322	0.000671439	6.72531e-06
ENSMUSG00000032216	Nedd4	0	2.03587	0.000671439	6.67843e-06
ENSMUSG00000042712	Wbp5	0	2.44659	0.000671439	6.65775e-06
ENSMUSG00000079450	Cldn34c1	0	-1.68974	0.000671439	6.71032e-06
ENSMUSG00000029106	Add1	0	1.83958	0.000680798	6.84819e-06
ENSMUSG00000005982	Naa60	0	-1.25607	0.000683085	6.92968e-06
ENSMUSG00000054728	Phactr1	0	-1.2714	0.000683085	6.91708e-06
ENSMUSG00000023022	Lima1	0	1.75273	0.000694214	7.07229e-06
ENSMUSG00000028262	Clca3a2	0	5.59876	0.000695114	7.13879e-06
ENSMUSG00000079334	Nat6	0	-1.35191	0.000695114	7.14098e-06
ENSMUSG00000032038	St3gal4	0	3.26256	0.000699762	7.21868e-06
ENSMUSG00000028416	Bag1	0	-1.12602	0.000700886	7.26027e-06
ENSMUSG00000006931	P3h4	0	2.33458	0.000701402	7.29564e-06
ENSMUSG00000070644	Etnk2	0	1.53621	0.000715607	7.47402e-06
ENSMUSG00000048696	Mex3d	0	-1.72468	0.000717612	7.52568e-06
ENSMUSG00000053510	Nrd1	0	-1.30934	0.000732431	7.73888e-06
ENSMUSG00000096956	Snhg18	0	2.08209	0.000732431	7.74379e-06
ENSMUSG00000027997	Casp6	0	1.53121	0.000734519	7.79731e-06
ENSMUSG00000038312	Edem2	0	1.46639	0.000735807	7.87397e-06
ENSMUSG00000047502	Mroh7	0	-2.2712	0.000735807	7.86846e-06
ENSMUSG00000030301	Ccdc91	0	-1.72486	0.0007436	7.9892e-06
ENSMUSG00000031502	Col4a1	0	3.08552	0.000751913	8.11612e-06
ENSMUSG00000066551	Hmgb1	0	1.52432	0.000751913	8.14288e-06
ENSMUSG00000002228	Ppm1j	0	-1.57797	0.000755517	8.30606e-06
ENSMUSG00000003038	Hmgn2	0	1.76223	0.000755517	8.35862e-06
ENSMUSG00000005417	Mprip	0	-1.0276	0.000755517	8.29692e-06
ENSMUSG00000030662	Ipo5	0	-1.33979	0.000755517	8.3262e-06
ENSMUSG00000042506	Usp22	0	1.85559	0.000755517	8.23097e-06
ENSMUSG00000042628	Zfyve1	0	-1.49457	0.000755517	8.39849e-06
ENSMUSG00000079435	Rpl36a	0	2.48925	0.000755517	8.40829e-06
ENSMUSG00000026434	Nucks1	0	1.27692	0.000757282	8.52518e-06
ENSMUSG00000028383	Hsdl2	0	-1.2067	0.000757282	8.49005e-06
ENSMUSG00000029767	Calu	0	1.73888	0.000757282	8.50563e-06
ENSMUSG00000021190	Lgmn	0	1.78503	0.000759574	8.58349e-06
ENSMUSG00000021910	Nisch	0	1.94416	0.00077518	8.89144e-06
ENSMUSG00000021983	Atp8a2	0	-1.53785	0.00077518	8.83364e-06
ENSMUSG00000028692	Akr1a1	0	1.32623	0.00077518	8.81136e-06
ENSMUSG00000040105	Ppapdc2	0	-1.45316	0.00077518	8.89258e-06
ENSMUSG00000018293	Pfn1	0	1.06593	0.000775557	8.96329e-06
ENSMUSG00000050732	Vamp8	0	1.54478	0.000775557	8.95226e-06
ENSMUSG00000027338	Prnd	0	-2.19888	0.00077641	9.00638e-06
ENSMUSG00000032366	Tpm1	0	2.57239	0.000778433	9.06318e-06
ENSMUSG00000026234	Ncl	0	1.36221	0.000787003	9.19663e-06
ENSMUSG00000051351	Zfp46	0	4.7622	0.000792406	9.29369e-06
ENSMUSG00000039033	Tasp1	0	-1.34152	0.000794526	9.35256e-06
ENSMUSG00000018339	Gpx3	0	3.18899	0.000800996	9.4973e-06
ENSMUSG00000091625	Lsm5	0	1.4455	0.000800996	9.48685e-06
ENSMUSG00000031647	Mfap3l	0	-1.82033	0.000801377	9.57042e-06
ENSMUSG00000038150	Ormdl3	0	1.06682	0.000801377	9.56014e-06
ENSMUSG00000018796	Acsl1	0	-1.61283	0.000811154	9.75663e-06
ENSMUSG00000074212	Dnajb14	0	-1.18527	0.000811154	9.74526e-06
ENSMUSG00000025993	Slc40a1	0	2.915	0.00081958	9.89306e-06
ENSMUSG00000037499	Nenf	0	1.86047	0.000842496	1.02057e-05
ENSMUSG00000098447	Gm27184	0	-1.75847	0.000849016	1.03211e-05
ENSMUSG00000095789	Nupr1l	0	-2.08754	0.000851849	1.0392e-05
ENSMUSG00000019998	Stx7	0	2.04145	0.000853171	1.04811e-05
ENSMUSG00000033885	Pxk	0	-1.53185	0.000853171	1.04739e-05
ENSMUSG00000027828	Ssr3	0	1.60321	0.00087129	1.0741e-05
ENSMUSG00000004044	Ptrf	0	2.30627	0.000893241	1.11423e-05
ENSMUSG00000020027	Socs2	0	3.56683	0.000893241	1.10635e-05
ENSMUSG00000024501	Dpysl3	0	-0.845482	0.000893241	1.11387e-05
ENSMUSG00000044477	Zfand3	0	-0.933401	0.000893241	1.11646e-05
ENSMUSG00000002105	Slc39a13	0	-1.37477	0.000899816	1.13144e-05
ENSMUSG00000028466	Creb3	0	1.52144	0.000899816	1.13238e-05
ENSMUSG00000010307	Tmem86a	0	1.91253	0.000900719	1.13737e-05
ENSMUSG00000030980	Knop1	0	-0.98492	0.00090571	1.14755e-05
ENSMUSG00000020435	Osbp2	0	-2.07567	0.000911524	1.15882e-05
ENSMUSG00000003161	Sri	0	1.8679	0.000915457	1.16773e-05
ENSMUSG00000022034	Esco2	0	1.5449	0.000918258	1.17524e-05
ENSMUSG00000012405	Rpl15	0	1.03766	0.000924129	1.18671e-05
ENSMUSG00000064358	mt-Co3	0	0.715188	0.000927162	1.19457e-05
ENSMUSG00000069744	Psmb3	0	1.18868	0.000932653	1.20564e-05
ENSMUSG00000035547	Capn5	0	6.20081	0.000941258	1.22079e-05
ENSMUSG00000028081	Rps3a1	0	1.71857	0.000946005	1.23387e-05
ENSMUSG00000035885	Cox8a	0	1.53429	0.000946005	1.23505e-05
ENSMUSG00000025272	Tro	0	3.56626	0.000960407	1.25871e-05
ENSMUSG00000044186	Nkx2-6	0	-1.41348	0.000960407	1.26207e-05
ENSMUSG00000034807	Colgalt1	0	1.31211	0.000965889	1.27341e-05
ENSMUSG00000029177	Cenpa	0	2.34097	0.00097256	1.28637e-05
ENSMUSG00000021756	Il6st	0	2.65589	0.00101267	1.34375e-05
ENSMUSG00000029998	Pcyox1	0	2.55952	0.00102087	1.36102e-05
ENSMUSG00000081044	AU015836	0	2.5608	0.00102087	1.36337e-05
ENSMUSG00000051437	Ubqlnl	0	-2.04488	0.00102901	1.37865e-05
ENSMUSG00000023020	Cox14	0	1.14672	0.00103418	1.39443e-05
ENSMUSG00000050931	Sgms2	0	-1.08924	0.00103418	1.39225e-05
ENSMUSG00000028244	1700025O08Rik	0	-4.74657	0.00103885	1.40518e-05
ENSMUSG00000048206	Dnajb8	0	-2.1855	0.00105826	1.43595e-05
ENSMUSG00000037805	Rpl10a	0	1.46003	0.00108407	1.48232e-05
ENSMUSG00000063605	Ccdc102a	0	4.69677	0.00108407	1.4849e-05
ENSMUSG00000099519	Gm29253	0	-1.20957	0.00108407	1.47837e-05
ENSMUSG00000070394	Tmem256	0	1.88342	0.00108899	1.49631e-05
ENSMUSG00000027940	Tpm3	0	1.00401	0.00108902	1.50223e-05
ENSMUSG00000050592	Fam78a	0	-1.41318	0.00108902	1.50961e-05
ENSMUSG00000064345	mt-Nd2	0	0.867781	0.00108902	1.51033e-05
ENSMUSG00000066382	Iqcf5	0	-1.64802	0.00109022	1.51665e-05
ENSMUSG00000028691	Prdx1	0	1.25247	0.00109651	1.5348e-05
ENSMUSG00000036402	Gng12	0	1.51652	0.00109651	1.53218e-05
ENSMUSG00000031133	Arhgef6	0	-1.46764	0.00111396	1.56398e-05
ENSMUSG00000028277	Ube2j1	0	-0.972688	0.00112079	1.58317e-05
ENSMUSG00000035242	Oaz1	0	0.961731	0.00112079	1.57952e-05
ENSMUSG00000028333	Anp32b	0	0.958426	0.00113422	1.607e-05
ENSMUSG00000020388	Pdlim4	0	3.1646	0.00114427	1.63804e-05
ENSMUSG00000035212	Leprot	0	1.73939	0.00114427	1.64083e-05
ENSMUSG00000058013	2011-09-01	0	2.42538	0.00114427	1.63987e-05
ENSMUSG00000061451	Tmem151a	0	-1.94001	0.00114427	1.63956e-05
ENSMUSG00000016319	Slc25a5	0	1.56119	0.00115552	1.66191e-05
ENSMUSG00000012777	Acpt	0	-1.77064	0.00115603	1.67867e-05
ENSMUSG00000019952	Poc1b	0	-1.1847	0.00115603	1.6795e-05
ENSMUSG00000031059	Ndufb11	0	1.52345	0.00115603	1.67791e-05
ENSMUSG00000055891	Ubl4b	0	-1.91643	0.00115603	1.68244e-05
ENSMUSG00000058773	Hist1h1b	0	5.68425	0.00117601	1.71655e-05
ENSMUSG00000028961	Pgd	0	1.47365	0.00119451	1.764e-05
ENSMUSG00000034708	Grn	0	1.7432	0.00119451	1.75751e-05
ENSMUSG00000036751	Cox6b1	0	1.52071	0.00119451	1.74932e-05
ENSMUSG00000037161	Mgarp	0	2.0144	0.00119451	1.76094e-05
ENSMUSG00000028411	Aptx	0	-1.04614	0.00120505	1.78988e-05
ENSMUSG00000079652	Fam71f2	0	-1.69538	0.00120505	1.7891e-05
ENSMUSG00000032399	Rpl4	0	1.05084	0.00120637	1.797e-05
ENSMUSG00000025268	Maged2	0	1.58755	0.00123422	1.84893e-05
ENSMUSG00000031683	Lsm6	0	1.10414	0.00123422	1.84906e-05
ENSMUSG00000024556	Me2	0	1.60661	0.00124018	1.86861e-05
ENSMUSG00000026226	Spata3	0	-1.81827	0.00124018	1.8658e-05
ENSMUSG00000052056	Zfp217	0	-1.27797	0.00125252	1.89256e-05
ENSMUSG00000000134	Tfe3	0	1.83865	0.00125584	1.90295e-05
ENSMUSG00000001555	Fkbp10	0	2.63743	0.00126326	1.95761e-05
ENSMUSG00000011257	Pabpc4	0	1.94025	0.00126326	1.97802e-05
ENSMUSG00000018042	Cyb5r3	0	1.10365	0.00126326	1.92246e-05
ENSMUSG00000021904	Sema3g	0	6.03316	0.00126326	1.94432e-05
ENSMUSG00000026202	Tuba4a	0	-1.29758	0.00126326	1.97908e-05
ENSMUSG00000027404	Snrpb	0	0.826927	0.00126326	1.97516e-05
ENSMUSG00000029661	Col1a2	0	3.45689	0.00126326	1.94837e-05
ENSMUSG00000031167	Rbm3	0	2.22309	0.00126326	1.9648e-05
ENSMUSG00000033760	Rbm4b	0	-1.48196	0.00126326	1.96948e-05
ENSMUSG00000042462	Dctpp1	0	1.41342	0.00126326	1.97115e-05
ENSMUSG00000044468	Fam46c	0	-1.44826	0.00126326	1.96546e-05
ENSMUSG00000074620	Gm10731	0	-1.98955	0.00126326	1.97793e-05
ENSMUSG00000024511	Rab27b	0	5.30336	0.00126449	1.98642e-05
ENSMUSG00000099696	2900052N01Rik	0	-5.1164	0.00126694	1.99569e-05
ENSMUSG00000019813	Cep57l1	0	-1.39707	0.00126903	2.00441e-05
ENSMUSG00000000957	Mmp14	0	2.50619	0.00127016	2.02252e-05
ENSMUSG00000021476	Habp4	0	-1.67188	0.00127016	2.0177e-05
ENSMUSG00000100561	Gm7516	0	-4.80688	0.00127016	2.01851e-05
ENSMUSG00000022116	4930449E01Rik	0	-1.71435	0.00127379	2.03375e-05
ENSMUSG00000029685	Asb15	0	-1.57564	0.00127383	2.03926e-05
ENSMUSG00000005686	Ampd3	0	4.67715	0.00127643	2.05288e-05
ENSMUSG00000027479	Mapre1	0	0.952468	0.00127643	2.05435e-05
ENSMUSG00000049792	Bag5	0	-1.09213	0.00128052	2.06642e-05
ENSMUSG00000006717	Acot13	0	1.82258	0.00128693	2.08778e-05
ENSMUSG00000031198	Fundc2	0	2.67001	0.00128693	2.08367e-05
ENSMUSG00000038888	Ctu1	0	4.06048	0.00128747	2.09416e-05
ENSMUSG00000101801	1700020G17Rik	0	-1.88796	0.0012931	2.10886e-05
ENSMUSG00000007891	Ctsd	0	1.55948	0.00130708	2.13726e-05
ENSMUSG00000030556	Lrrc28	0	-1.42306	0.0013176	2.1601e-05
ENSMUSG00000022474	Pmm1	0	2.04793	0.00132322	2.1787e-05
ENSMUSG00000049692	Tmem239	0	-1.96329	0.00132322	2.18063e-05
ENSMUSG00000032348	Gsta4	0	1.5027	0.00132455	2.18849e-05
ENSMUSG00000030137	Tuba8	0	-1.50151	0.00133691	2.21463e-05
ENSMUSG00000031503	Col4a2	0	2.80175	0.0013514	2.24444e-05
ENSMUSG00000092586	Ly6g6c	0	-1.75833	0.00136044	2.26526e-05
ENSMUSG00000030206	Gsg1	0	-1.81921	0.00136118	2.27232e-05
ENSMUSG00000087376	Gm15517	0	-2.1495	0.00136242	2.28022e-05
ENSMUSG00000059554	Ccdc28a	0	-1.32765	0.00136629	2.29256e-05
ENSMUSG00000036545	Adamts2	0	2.79907	0.00138084	2.32679e-05
ENSMUSG00000042888	Prr30	0	-2.0459	0.00138084	2.32879e-05
ENSMUSG00000038165	1700022A21Rik	0	-1.55091	0.00138334	2.34477e-05
ENSMUSG00000052135	Foxo6	0	4.8485	0.00138334	2.34485e-05
ENSMUSG00000002870	Mcm2	0	1.91656	0.00138538	2.35423e-05
ENSMUSG00000030342	Cd9	0	1.90856	0.00138929	2.36682e-05
ENSMUSG00000022528	Hes1	0	1.8901	0.00139757	2.38691e-05
ENSMUSG00000040875	Osbpl10	0	-1.5438	0.00141239	2.41826e-05
ENSMUSG00000001211	Agpat3	0	-1.01521	0.00143604	2.47115e-05
ENSMUSG00000002660	Clpp	0	1.35831	0.00143604	2.476e-05
ENSMUSG00000067377	Tspan6	0	-1.19642	0.00143604	2.4772e-05
ENSMUSG00000025001	Hells	0	1.28252	0.00144459	2.52287e-05
ENSMUSG00000028678	Kif2c	0	-1.42206	0.00144459	2.52271e-05
ENSMUSG00000034714	Ttyh2	0	1.57558	0.00144459	2.51309e-05
ENSMUSG00000037904	Ankrd9	0	-1.26733	0.00144459	2.52241e-05
ENSMUSG00000049086	Bmyc	0	1.85359	0.00144459	2.51683e-05
ENSMUSG00000030168	Adipor2	0	1.68888	0.0014467	2.53275e-05
ENSMUSG00000030120	Mlf2	0	1.33142	0.00145297	2.54994e-05
ENSMUSG00000073551	Spink13	0	6.49784	0.00147013	2.58636e-05
ENSMUSG00000018196	Glrx2	0	-0.981665	0.00147786	2.60628e-05
ENSMUSG00000025132	Arhgdia	0	1.23659	0.00148453	2.64346e-05
ENSMUSG00000029559	2210016L21Rik	0	1.54079	0.00148453	2.64124e-05
ENSMUSG00000037664	Cdkn1c	0	-1.4384	0.00148453	2.62939e-05
ENSMUSG00000069045	Ddx3y	0	1.70079	0.00148453	2.6387e-05
ENSMUSG00000014195	Dnajc7	0	-0.925779	0.00148842	2.6695e-05
ENSMUSG00000032383	Ppib	0	1.42622	0.00148842	2.66802e-05
ENSMUSG00000073676	Hspe1	0	1.36792	0.00148842	2.66402e-05
ENSMUSG00000074619	1700034I23Rik	0	-1.9958	0.00150072	2.69798e-05
ENSMUSG00000044526	Znrf4	0	-1.88791	0.00150091	2.70474e-05
ENSMUSG00000025289	Prdx4	0	-0.997625	0.00150101	2.73091e-05
ENSMUSG00000032412	Atp1b3	0	-0.715924	0.00150101	2.72252e-05
ENSMUSG00000038127	Ccdc50	0	-1.25362	0.00150101	2.73705e-05
ENSMUSG00000042558	Adprhl2	0	1.66854	0.00150101	2.73304e-05
ENSMUSG00000079197	Psme2	0	1.49251	0.00150101	2.7182e-05
ENSMUSG00000020857	Nme2	0	1.20313	0.00150374	2.75783e-05
ENSMUSG00000025157	Zdhhc16	0	1.52375	0.00150374	2.76134e-05
ENSMUSG00000041712	Ubr7	0	-1.18059	0.00150374	2.75722e-05
ENSMUSG00000003534	Ddr1	0	2.49176	0.00150492	2.78284e-05
ENSMUSG00000006728	Cdk4	0	1.64296	0.00150492	2.77175e-05
ENSMUSG00000040701	Ap1g2	0	4.94514	0.00150492	2.77746e-05
ENSMUSG00000060036	Rpl3	0	1.18021	0.00150974	2.79821e-05
ENSMUSG00000037820	Tgm2	0	2.86178	0.0015114	2.80776e-05
ENSMUSG00000011877	Git1	0	-1.44447	0.0015221	2.83415e-05
ENSMUSG00000042156	Dzip1	0	-1.48606	0.00153312	2.86123e-05
ENSMUSG00000046727	Cystm1	0	-1.50028	0.00153891	2.87863e-05
ENSMUSG00000027465	Tbc1d20	0	-1.30811	0.00155347	2.9125e-05
ENSMUSG00000052305	Hbb-bs	0	2.4972	0.00156275	2.9366e-05
ENSMUSG00000006736	Tspan31	0	1.61301	0.00157601	2.96826e-05
ENSMUSG00000040998	Npnt	0	4.93546	0.0015867	2.99519e-05
ENSMUSG00000041057	Wdr43	0	1.40881	0.00159883	3.02492e-05
ENSMUSG00000026043	Col3a1	0	4.01862	0.00160107	3.04286e-05
ENSMUSG00000046886	Zfp474	0	-1.51295	0.00160107	3.03686e-05
ENSMUSG00000016427	Ndufa1	0	0.937358	0.00160823	3.0696e-05
ENSMUSG00000046404	Yod1	0	-1.41335	0.00160823	3.07025e-05
ENSMUSG00000032869	Psmf1	0	-1.24172	0.00161141	3.08322e-05
ENSMUSG00000032278	Paqr5	0	-2.00882	0.00162591	3.12357e-05
ENSMUSG00000047945	Marcksl1	0	1.28527	0.00162591	3.12488e-05
ENSMUSG00000054362	BC055111	0	-2.19275	0.00163995	3.16181e-05
ENSMUSG00000063694	Cycs	0	1.33621	0.00163995	3.16589e-05
ENSMUSG00000021843	Ktn1	0	2.00034	0.00164681	3.19325e-05
ENSMUSG00000047459	Dynlrb1	0	1.61991	0.00164681	3.18743e-05
ENSMUSG00000029223	Uchl1	0	1.61579	0.00164996	3.21347e-05
ENSMUSG00000069917	Hba-a2	0	2.29153	0.00164996	3.21165e-05
ENSMUSG00000028523	Tctex1d1	0	-1.70951	0.00168187	3.28472e-05
ENSMUSG00000069237	C78339	0	-1.28525	0.00168187	3.29001e-05
ENSMUSG00000029762	Akr1b8	0	1.0961	0.00168747	3.3082e-05
ENSMUSG00000001506	Col1a1	0	3.85792	0.00169016	3.32783e-05
ENSMUSG00000023348	Trip6	0	2.3772	0.00169016	3.35719e-05
ENSMUSG00000028108	Ecm1	0	1.53378	0.00169016	3.35303e-05
ENSMUSG00000029405	G3bp2	0	0.817664	0.00169016	3.34647e-05
ENSMUSG00000030708	Dnajb13	0	-1.03692	0.00169016	3.33492e-05
ENSMUSG00000037568	Vash2	0	-1.18724	0.00169016	3.34653e-05
ENSMUSG00000041355	Ssr2	0	0.974411	0.00169016	3.36412e-05
ENSMUSG00000031776	Arl2bp	0	-1.42815	0.00169043	3.37188e-05
ENSMUSG00000064354	mt-Co2	0	0.737795	0.00170542	3.40909e-05
ENSMUSG00000024500	Ppp2r2b	0	-1.93705	0.00171162	3.4288e-05
ENSMUSG00000006205	Htra1	0	3.01974	0.00171937	3.45169e-05
ENSMUSG00000023940	Sgol1	0	1.93071	0.0017204	3.46617e-05
ENSMUSG00000028517	Ppap2b	0	1.44543	0.0017204	3.47586e-05
ENSMUSG00000071721	1700010D01Rik	0	-1.80274	0.0017204	3.47233e-05
ENSMUSG00000037529	Prss40	0	-1.71946	0.00173061	3.5039e-05
ENSMUSG00000021996	Esd	0	1.54573	0.0017465	3.54525e-05
ENSMUSG00000048038	4932418E24Rik	0	-1.97595	0.0017465	3.551e-05
ENSMUSG00000002014	Ssr4	0	1.55175	0.0017521	3.56991e-05
ENSMUSG00000026927	Sdccag3	0	-1.10441	0.00176584	3.61301e-05
ENSMUSG00000028287	1700009N14Rik	0	-1.9002	0.00176584	3.61109e-05
ENSMUSG00000019539	Rcn3	0	2.6725	0.00178215	3.6769e-05
ENSMUSG00000028755	Cda	0	5.4401	0.00178215	3.67511e-05
ENSMUSG00000030161	Gabarapl1	0	-1.01309	0.00178215	3.66471e-05
ENSMUSG00000079641	Rpl39	0	2.41297	0.00178215	3.66914e-05
ENSMUSG00000022518	4930562C15Rik	0	-1.49573	0.00178348	3.68727e-05
ENSMUSG00000031667	Aktip	0	-1.17682	0.00179979	3.7364e-05
ENSMUSG00000033792	Atp7a	0	1.61653	0.00179979	3.73037e-05
ENSMUSG00000030890	Ilk	0	1.46754	0.00180224	3.76784e-05
ENSMUSG00000037339	Fam53a	0	1.1968	0.00180224	3.75849e-05
ENSMUSG00000039720	Got1l1	0	-1.15657	0.00180224	3.78006e-05
ENSMUSG00000040829	Zmynd15	0	-1.42017	0.00180224	3.75877e-05
ENSMUSG00000066516	Klk1b21	0	-5.38202	0.00180224	3.77866e-05
ENSMUSG00000060260	Pwwp2b	0	-1.52571	0.00181616	3.81702e-05
ENSMUSG00000066150	Slc31a1	0	1.20662	0.00182283	3.83885e-05
ENSMUSG00000020696	Rffl	0	-1.44655	0.00182618	3.85372e-05
ENSMUSG00000041353	Tmem29	0	1.16731	0.00182674	3.86272e-05
ENSMUSG00000031633	Slc25a4	0	1.6694	0.00182965	3.88185e-05
ENSMUSG00000063457	Rps15	0	0.959615	0.00182965	3.88453e-05
ENSMUSG00000046229	Scand1	0	-1.22086	0.00184171	3.91803e-05
ENSMUSG00000015289	Lage3	0	2.32867	0.00184694	3.93906e-05
ENSMUSG00000046750	BC089491	0	-1.53567	0.00184694	3.94497e-05
ENSMUSG00000028618	Tmem59	0	1.04767	0.0018515	3.96264e-05
ENSMUSG00000000326	Comt	0	1.17067	0.00187012	4.01049e-05
ENSMUSG00000031320	Rps4x	0	2.76879	0.00187697	4.03322e-05
ENSMUSG00000029001	Fbxo44	0	-1.4242	0.00188532	4.05983e-05
ENSMUSG00000054863	Fam19a5	0	4.18536	0.00188532	4.0673e-05
ENSMUSG00000002015	Bcap31	0	1.52907	0.00188574	4.07686e-05
ENSMUSG00000097311	Gm26871	0	-2.21912	0.00188574	4.08435e-05
ENSMUSG00000024012	Mtch1	0	1.83295	0.00188576	4.09247e-05
ENSMUSG00000100315	1700031P21Rik	0	-1.50859	0.00188594	4.10092e-05
ENSMUSG00000106658	RP23-135F23.2	0	-4.45355	0.0019142	4.17056e-05
ENSMUSG00000020923	Ubtf	0	1.17548	0.00192245	4.19678e-05
ENSMUSG00000027706	Sec62	0	0.980024	0.00192817	4.21842e-05
ENSMUSG00000029672	Fam3c	0	1.70577	0.00192817	4.22576e-05
ENSMUSG00000048668	Rhno1	0	-1.11777	0.0019417	4.26373e-05
ENSMUSG00000074121	Ntf5	0	4.83629	0.00194188	4.27243e-05
ENSMUSG00000021189	Atxn3	0	-1.3656	0.00194564	4.28903e-05
ENSMUSG00000029248	1700023E05Rik	0	-1.82688	0.00195743	4.3234e-05
ENSMUSG00000024997	Prdx3	0	1.34331	0.00196094	4.34807e-05
ENSMUSG00000030858	1700007K09Rik	0	-1.53393	0.00196094	4.36473e-05
ENSMUSG00000031174	Rpgr	0	-1.13182	0.00196094	4.36062e-05
ENSMUSG00000040430	Pitpnc1	0	1.38777	0.00196094	4.33969e-05
ENSMUSG00000062168	Ppef1	0	-1.7851	0.00196514	4.3825e-05
ENSMUSG00000027472	Pdrg1	0	1.22486	0.00197028	4.40625e-05
ENSMUSG00000083054	Gm12986	0	-4.48373	0.00197028	4.41083e-05
ENSMUSG00000003051	Elf3	0	5.89702	0.00197163	4.44545e-05
ENSMUSG00000036921	4930549C01Rik	0	-1.81574	0.00197163	4.43832e-05
ENSMUSG00000057286	St6galnac2	0	-1.77722	0.00197163	4.43731e-05
ENSMUSG00000063856	Gpx1	0	1.72034	0.00197163	4.44761e-05
ENSMUSG00000002233	Rhoc	0	3.1174	0.00197623	4.48279e-05
ENSMUSG00000020728	Cep112	0	-1.25665	0.00197623	4.53812e-05
ENSMUSG00000023072	Cep89	0	-0.922436	0.00197623	4.53706e-05
ENSMUSG00000025630	Hprt	0	1.70806	0.00197623	4.50055e-05
ENSMUSG00000029484	Anxa3	0	-0.97819	0.00197623	4.5293e-05
ENSMUSG00000042564	Fam227a	0	-1.96689	0.00197623	4.5077e-05
ENSMUSG00000051285	Pcmtd1	0	1.36572	0.00197623	4.48198e-05
ENSMUSG00000056394	Lig1	0	1.05587	0.00197623	4.50167e-05
ENSMUSG00000084901	Gm13266	0	-1.30346	0.00197623	4.52912e-05
ENSMUSG00000087223	4930442L01Rik	0	-1.64879	0.00197623	4.54257e-05
ENSMUSG00000028251	Tstd3	0	-1.37676	0.00198406	4.57575e-05
ENSMUSG00000030714	Ccdc101	0	-1.20405	0.00198406	4.57755e-05
ENSMUSG00000031170	Slc38a5	0	3.19067	0.00198653	4.60027e-05
ENSMUSG00000036599	Chst12	0	2.945	0.00198653	4.59266e-05
ENSMUSG00000069919	Hba-a1	0	2.44741	0.00199252	4.63639e-05
ENSMUSG00000072919	Noxred1	0	-1.96902	0.00199252	4.63972e-05
ENSMUSG00000085377	4930551L18Rik	0	-4.98828	0.00199252	4.63053e-05
ENSMUSG00000031521	Aga	0	1.32807	0.00201285	4.69567e-05
ENSMUSG00000002059	Rab34	0	1.7427	0.00201332	4.70539e-05
ENSMUSG00000017802	Fam134c	0	-1.47039	0.00201616	4.73316e-05
ENSMUSG00000022241	Tars	0	1.1989	0.00201616	4.75239e-05
ENSMUSG00000028309	Rnf20	0	1.10377	0.00201616	4.74917e-05
ENSMUSG00000031812	Map1lc3b	0	0.853178	0.00201616	4.7296e-05
ENSMUSG00000064360	mt-Nd3	0	1.08398	0.00201616	4.75519e-05
ENSMUSG00000024639	Gnaq	0	1.85055	0.00201658	4.76479e-05
ENSMUSG00000021025	Nfkbia	0	1.47825	0.00202018	4.79947e-05
ENSMUSG00000021327	Zkscan3	0	1.53731	0.00202018	4.80789e-05
ENSMUSG00000037608	Bclaf1	0	0.970428	0.00202018	4.78624e-05
ENSMUSG00000051036	Ttc24	0	-1.66713	0.00202018	4.80085e-05
ENSMUSG00000023944	Hsp90ab1	0	1.14687	0.0020236	4.85799e-05
ENSMUSG00000034868	Myl12b	0	1.1324	0.0020236	4.85721e-05
ENSMUSG00000040714	Klc3	0	-1.46977	0.0020236	4.8299e-05
ENSMUSG00000048794	Ccdc37	0	-1.37102	0.0020236	4.83838e-05
ENSMUSG00000059791	Nrm	0	-1.22465	0.0020236	4.85934e-05
ENSMUSG00000022216	Psme1	0	1.64895	0.00202997	4.89202e-05
ENSMUSG00000029110	Rnf4	0	-0.898168	0.00202997	4.88808e-05
ENSMUSG00000035776	Cd99l2	0	1.62825	0.00203179	4.9051e-05
ENSMUSG00000029828	4921507P07Rik	0	-1.98545	0.00203337	4.91761e-05
ENSMUSG00000024856	Cdk2ap2	0	1.0643	0.00203789	4.93726e-05
ENSMUSG00000007944	Ttc9b	0	-4.79995	0.00204084	4.95315e-05
ENSMUSG00000052915	Msl1	0	-1.04186	0.00204529	4.97272e-05
ENSMUSG00000100548	Gm29585	0	-1.87739	0.00205783	5.012e-05
ENSMUSG00000015714	Cers2	0	1.67308	0.00205787	5.06915e-05
ENSMUSG00000022971	Ifnar2	0	2.05312	0.00205787	5.07376e-05
ENSMUSG00000025527	Satl1	0	-1.49596	0.00205787	5.0728e-05
ENSMUSG00000028470	Hint2	0	1.32856	0.00205787	5.07288e-05
ENSMUSG00000030465	Psd3	0	-1.20235	0.00205787	5.04121e-05
ENSMUSG00000034875	Nudt19	0	1.88173	0.00205787	5.05045e-05
ENSMUSG00000041133	Smc1a	0	1.75071	0.00205787	5.05474e-05
ENSMUSG00000048416	Mlf1	0	-1.42003	0.00205871	5.08466e-05
ENSMUSG00000101968	1700027A15Rik	0	-2.01865	0.00206825	5.11707e-05
ENSMUSG00000097222	1010001N08Rik	0	4.92788	0.00207768	5.14929e-05
ENSMUSG00000019055	Plod1	0	2.70738	0.00208264	5.17051e-05
ENSMUSG00000041165	Spem1	0	-1.91596	0.00211425	5.25803e-05
ENSMUSG00000022139	Mbnl2	0	1.78999	0.00211461	5.26798e-05
ENSMUSG00000001123	Lgals9	0	2.65605	0.0021247	5.34254e-05
ENSMUSG00000033502	Cdc14a	0	-1.54193	0.0021247	5.31806e-05
ENSMUSG00000036908	Unc93b1	0	2.70775	0.0021247	5.33568e-05
ENSMUSG00000040785	Ttc3	0	1.22494	0.0021247	5.3357e-05
ENSMUSG00000052684	Jun	0	2.18649	0.0021247	5.31851e-05
ENSMUSG00000094248	Hist1h2ao	0	1.67915	0.0021247	5.34767e-05
ENSMUSG00000026341	Actr3	0	1.60951	0.00212629	5.36077e-05
ENSMUSG00000025809	Itgb1	0	1.87573	0.00217472	5.49938e-05
ENSMUSG00000029860	Zyx	0	1.45497	0.00217472	5.50151e-05
ENSMUSG00000086863	Gm15543	0	1.95456	0.0021805	5.52546e-05
ENSMUSG00000000827	Tpd52l2	0	1.34213	0.0021947	5.57128e-05
ENSMUSG00000074916	Chst14	0	4.11275	0.0021947	5.58023e-05
ENSMUSG00000020806	Rhbdf2	0	2.20603	0.00220195	5.62694e-05
ENSMUSG00000025213	Kazald1	0	3.04356	0.00220195	5.62005e-05
ENSMUSG00000046402	Rbp1	0	2.90873	0.00220195	5.61649e-05
ENSMUSG00000024646	Cyb5a	0	2.16753	0.00220459	5.64311e-05
ENSMUSG00000003178	Mical3	0	-1.83299	0.00220528	5.66377e-05
ENSMUSG00000029851	Tcaf2	0	4.33263	0.00220528	5.65955e-05
ENSMUSG00000002329	Mdp1	0	1.54453	0.00221795	5.7153e-05
ENSMUSG00000028367	Txn1	0	1.97836	0.00221795	5.70901e-05
ENSMUSG00000004264	Phb2	0	0.956692	0.00222752	5.75241e-05
ENSMUSG00000019763	Rmnd1	0	-1.11466	0.00222752	5.76435e-05
ENSMUSG00000084859	1700080N15Rik	0	-1.73231	0.00222752	5.76857e-05
ENSMUSG00000030200	Bcl2l14	0	-1.78274	0.00224416	5.82125e-05
ENSMUSG00000031990	Jam3	0	1.06979	0.00225468	5.85819e-05
ENSMUSG00000014426	Map3k4	0	1.45372	0.0022599	5.88606e-05
ENSMUSG00000084780	Gm15350	0	-1.69245	0.0022599	5.89111e-05
ENSMUSG00000031799	Tpm4	0	2.89283	0.00226056	5.90251e-05
ENSMUSG00000094445	1700015G11Rik	0	-2.19875	0.00226641	5.92747e-05
ENSMUSG00000026466	Tor1aip1	0	-0.92855	0.00228706	5.99127e-05
ENSMUSG00000025283	Sat1	0	2.21284	0.00229333	6.01751e-05
ENSMUSG00000003316	Glg1	0	1.43905	0.0023132	6.23798e-05
ENSMUSG00000007564	Ppp2r1a	0	1.29928	0.0023132	6.22231e-05
ENSMUSG00000018848	Rars	0	1.26207	0.0023132	6.22741e-05
ENSMUSG00000021143	Pacs2	0	-1.23647	0.0023132	6.2148e-05
ENSMUSG00000021665	Hexb	0	2.40411	0.0023132	6.15709e-05
ENSMUSG00000026102	Inpp1	0	-1.09155	0.0023132	6.22563e-05
ENSMUSG00000029061	Mmp23	0	4.8547	0.0023132	6.23136e-05
ENSMUSG00000029185	Fam114a1	0	2.02713	0.0023132	6.22102e-05
ENSMUSG00000032463	Faim	0	1.12079	0.0023132	6.21595e-05
ENSMUSG00000033933	Vhl	0	-1.00148	0.0023132	6.13805e-05
ENSMUSG00000035696	Rnf38	0	-1.35007	0.0023132	6.14194e-05
ENSMUSG00000040043	Rbms2	0	1.81685	0.0023132	6.17743e-05
ENSMUSG00000048174	Tmem81	0	-1.54132	0.0023132	6.08287e-05
ENSMUSG00000051054	1700014D04Rik	0	-1.47629	0.0023132	6.15589e-05
ENSMUSG00000054312	Mrps21	0	1.2895	0.0023132	6.12066e-05
ENSMUSG00000059042	Klk1b9	0	-1.46272	0.0023132	6.2252e-05
ENSMUSG00000086945	4930562A09Rik	0	-1.70154	0.0023132	6.09753e-05
ENSMUSG00000026155	Smap1	0	-0.872548	0.00232079	6.26837e-05
ENSMUSG00000021703	Serinc5	0	3.65759	0.0023209	6.2856e-05
ENSMUSG00000070388	Fbxo39	0	-1.9477	0.0023209	6.28856e-05
ENSMUSG00000005054	Cstb	0	1.51878	0.00233169	6.42271e-05
ENSMUSG00000008813	Tppp2	0	-1.76119	0.00233169	6.42776e-05
ENSMUSG00000016494	Cd34	0	2.30066	0.00233169	6.42815e-05
ENSMUSG00000029056	Pank4	0	4.21675	0.00233169	6.3815e-05
ENSMUSG00000029471	Camkk2	0	1.61011	0.00233169	6.39883e-05
ENSMUSG00000031207	Msn	0	2.43845	0.00233169	6.38265e-05
ENSMUSG00000031232	Magt1	0	1.8992	0.00233169	6.44099e-05
ENSMUSG00000032458	Copb2	0	0.915891	0.00233169	6.41818e-05
ENSMUSG00000037247	Pldi	0	-1.57381	0.00233169	6.46463e-05
ENSMUSG00000043822	Adamtsl5	0	-2.51819	0.00233169	6.38893e-05
ENSMUSG00000050641	BC048562	0	-1.27318	0.00233169	6.4263e-05
ENSMUSG00000051956	Rnf133	0	-1.99502	0.00233169	6.47577e-05
ENSMUSG00000053768	Chchd3	0	-0.821513	0.00233169	6.39189e-05
ENSMUSG00000063354	Slc39a4	0	-2.07857	0.00233169	6.40335e-05
ENSMUSG00000078713	Tomm5	0	1.29689	0.00233169	6.47156e-05
ENSMUSG00000085353	1700092C17Rik	0	-1.72849	0.00233169	6.47746e-05
ENSMUSG00000030255	Sspn	0	2.3982	0.00234414	6.52444e-05
ENSMUSG00000090369	4933411K16Rik	0	-1.85875	0.00234414	6.53213e-05
ENSMUSG00000001472	Tcf25	0	1.36795	0.00234783	6.5826e-05
ENSMUSG00000016344	Ppdpf	0	2.10948	0.00234783	6.57743e-05
ENSMUSG00000033430	Terf2ip	0	1.3277	0.00234783	6.55871e-05
ENSMUSG00000040564	Apoc1	0	-2.06912	0.00234783	6.575e-05
ENSMUSG00000019809	Pex3	0	-0.991334	0.00235642	6.63696e-05
ENSMUSG00000025647	Shisa5	0	1.74378	0.00235642	6.62833e-05
ENSMUSG00000049506	Sppl2c	0	-1.88221	0.00235642	6.63231e-05
ENSMUSG00000023004	Tuba1b	0	1.59279	0.00235663	6.66673e-05
ENSMUSG00000046826	Fam187b	0	-1.43052	0.00235663	6.65181e-05
ENSMUSG00000076437	2700094K13Rik	0	1.45889	0.00235663	6.6678e-05
ENSMUSG00000019960	Dusp6	0	2.57455	0.00235664	6.70113e-05
ENSMUSG00000026999	Nup35	0	-1.33637	0.00235664	6.71137e-05
ENSMUSG00000030095	Tmem43	0	1.95686	0.00235664	6.69102e-05
ENSMUSG00000071726	Gm5941	0	-1.6402	0.00235664	6.68382e-05
ENSMUSG00000099755	Gm21114	0	-4.94886	0.00235664	6.71828e-05
ENSMUSG00000018427	Ypel2	0	2.27255	0.00236991	6.77105e-05
ENSMUSG00000022674	Ube2v2	0	-0.928608	0.00236991	6.78054e-05
ENSMUSG00000055723	Rras2	0	2.10004	0.00236991	6.79017e-05
ENSMUSG00000074343	Gldnos	0	-4.30141	0.00236991	6.80682e-05
ENSMUSG00000085197	1700125H03Rik	0	-1.67083	0.00236991	6.80314e-05
ENSMUSG00000087216	E130111B04Rik	0	4.85155	0.00237074	6.81937e-05
ENSMUSG00000027386	Fbln7	0	4.44693	0.00237851	6.85188e-05
ENSMUSG00000022982	Sod1	0	-0.945902	0.00238946	6.90388e-05
ENSMUSG00000056204	Pgpep1	0	2.23706	0.00238946	6.89636e-05
ENSMUSG00000025980	Hspd1	0	1.41188	0.00239009	6.94687e-05
ENSMUSG00000028478	Clta	0	1.30452	0.00239009	6.94189e-05
ENSMUSG00000031299	Pdha1	0	2.40528	0.00239009	6.95686e-05
ENSMUSG00000052698	Tln2	0	-1.24435	0.00239009	6.94159e-05
ENSMUSG00000055177	Cstl1	0	-1.8658	0.00239009	6.94139e-05
ENSMUSG00000090141	Gm614	0	-2.19257	0.00241453	7.03834e-05
ENSMUSG00000028759	Hp1bp3	0	1.49374	0.00243103	7.09685e-05
ENSMUSG00000020150	Gamt	0	1.42908	0.00244588	7.15067e-05
ENSMUSG00000022816	Fstl1	0	2.78205	0.00245802	7.19666e-05
ENSMUSG00000097971	Gm26917	0	1.1696	0.00246277	7.22111e-05
ENSMUSG00000053398	Phgdh	0	1.42989	0.00247857	7.27806e-05
ENSMUSG00000005628	Tmod4	0	-2.15129	0.00248377	7.30397e-05
ENSMUSG00000029710	Ephb4	0	3.93215	0.00248479	7.32822e-05
ENSMUSG00000079579	Gm6760	0	-1.55061	0.00248479	7.3259e-05
ENSMUSG00000047787	Flrt1	0	2.0166	0.0024941	7.36635e-05
ENSMUSG00000050953	Gja1	0	2.67749	0.0025077	7.41725e-05
ENSMUSG00000038180	Spag4	0	-1.50916	0.0025208	7.4776e-05
ENSMUSG00000053719	Klk1b26	0	-1.71922	0.0025208	7.46804e-05
ENSMUSG00000037885	Stk35	0	-1.43378	0.00252168	7.50178e-05
ENSMUSG00000045709	Smkr-ps	0	-1.48969	0.00252168	7.49541e-05
ENSMUSG00000029320	1700016H13Rik	0	-1.70686	0.00254332	7.57706e-05
ENSMUSG00000008682	Rpl10	0	1.99681	0.00254485	7.5925e-05
ENSMUSG00000000049	Apoh	0	-1.44551	0.00255252	7.63722e-05
ENSMUSG00000058546	Rpl23a	0	1.10186	0.00255252	7.6322e-05
ENSMUSG00000026385	Dbi	0	1.25689	0.0025559	7.66671e-05
ENSMUSG00000031906	Smpd3	0	-1.13546	0.0025559	7.68018e-05
ENSMUSG00000099630	1700096J18Rik	0	-1.96227	0.0025559	7.6747e-05
ENSMUSG00000018858	Ict1	0	1.16186	0.00256217	7.73417e-05
ENSMUSG00000019970	Sgk1	0	1.61697	0.00256217	7.83505e-05
ENSMUSG00000020317	Theg	0	-2.00727	0.00256217	7.74228e-05
ENSMUSG00000028059	Arhgef2	0	-0.923561	0.00256217	7.7954e-05
ENSMUSG00000028642	4930538K18Rik	0	-2.85352	0.00256217	7.83883e-05
ENSMUSG00000030934	Oat	0	1.24877	0.00256217	7.83539e-05
ENSMUSG00000031910	Has3	0	-4.89971	0.00256217	7.83998e-05
ENSMUSG00000032530	Lyzl4	0	-1.51128	0.00256217	7.78893e-05
ENSMUSG00000038594	Cep85l	0	-1.63175	0.00256217	7.78507e-05
ENSMUSG00000054117	Zdhhc25	0	-1.7518	0.00256217	7.77846e-05
ENSMUSG00000054161	Fam83e	0	-1.45428	0.00256217	7.84159e-05
ENSMUSG00000073433	Arhgdig	0	2.6015	0.00256217	7.71361e-05
ENSMUSG00000105297	RP23-325M18.3	0	-1.58196	0.00256217	7.74642e-05
ENSMUSG00000031875	Cmtm3	0	1.98319	0.00256764	7.88031e-05
ENSMUSG00000050534	Htr5b	0	-5.97538	0.00256764	7.87113e-05
ENSMUSG00000037712	Fermt2	0	1.8997	0.00257085	7.90116e-05
ENSMUSG00000004530	Coro1c	0	1.31524	0.00257511	7.94732e-05
ENSMUSG00000024570	Rbfa	0	1.09219	0.00257511	7.94634e-05
ENSMUSG00000027523	Gnas	0	1.2929	0.00257511	7.94611e-05
ENSMUSG00000031565	Fgfr1	0	2.11686	0.00259415	8.02134e-05
ENSMUSG00000045624	Esf1	0	1.06944	0.00259415	8.02831e-05
ENSMUSG00000020402	Vdac1	0	1.78908	0.00260059	8.07048e-05
ENSMUSG00000085037	4933421O10Rik	0	-1.18866	0.00260059	8.06478e-05
ENSMUSG00000031819	Emc8	0	1.0507	0.00262675	8.16291e-05
ENSMUSG00000041084	Ostc	0	1.09211	0.00262743	8.17628e-05
ENSMUSG00000024187	Itfg3	0	1.03827	0.0026356	8.21558e-05
ENSMUSG00000025572	Tmc6	0	1.77045	0.0026356	8.22427e-05
ENSMUSG00000053192	Mllt11	0	-1.47734	0.00263772	8.24216e-05
ENSMUSG00000014554	Dguok	0	1.88099	0.00264024	8.28003e-05
ENSMUSG00000022562	Oplah	0	-1.11336	0.00264024	8.27961e-05
ENSMUSG00000052560	Cpne8	0	2.22147	0.00264024	8.29525e-05
ENSMUSG00000052681	Rap1b	0	1.22698	0.00264024	8.29004e-05
ENSMUSG00000031422	Morf4l2	0	1.58926	0.00264245	8.31352e-05
ENSMUSG00000023952	Gtpbp2	0	-1.35816	0.0026596	8.41084e-05
ENSMUSG00000033940	Brk1	0	1.3458	0.0026596	8.40923e-05
ENSMUSG00000037966	Ninj1	0	1.18215	0.0026596	8.41301e-05
ENSMUSG00000106008	RP23-334N1.5	0	-4.91907	0.0026596	8.387e-05
ENSMUSG00000029866	Kel	0	-4.35664	0.00270372	8.56415e-05
ENSMUSG00000033880	Lgals3bp	0	1.46599	0.00270443	8.57795e-05
ENSMUSG00000007907	Cabs1	0	-1.90513	0.00270666	8.59661e-05
ENSMUSG00000030304	Ergic2	0	-0.690239	0.00270771	8.656e-05
ENSMUSG00000051391	Ywhag	0	1.52332	0.00270771	8.61727e-05
ENSMUSG00000064225	Paqr9	0	-1.76886	0.00270771	8.6579e-05
ENSMUSG00000078652	Psme3	0	-1.11886	0.00270771	8.64709e-05
ENSMUSG00000079619	Cypt15	0	-1.51416	0.00270771	8.64502e-05
ENSMUSG00000026142	Rhbdd1	0	-0.968493	0.00271038	8.69803e-05
ENSMUSG00000028773	Fabp3	0	-1.80322	0.00271038	8.70144e-05
ENSMUSG00000034168	Irf2bpl	0	2.21814	0.00271038	8.691e-05
ENSMUSG00000057116	AF366264	0	-2.09072	0.00271038	8.71283e-05
ENSMUSG00000029432	Gbas	0	1.28279	0.00271624	8.7433e-05
ENSMUSG00000027942	4933434E20Rik	0	-0.863187	0.00271925	8.76464e-05
ENSMUSG00000031591	Asah1	0	1.28836	0.00272249	8.78673e-05
ENSMUSG00000017760	Ctsa	0	1.58598	0.00272323	8.81153e-05
ENSMUSG00000050612	Txndc2	0	-1.74416	0.00272323	8.81243e-05
ENSMUSG00000031620	1700007B14Rik	0	-1.63865	0.00274288	8.89951e-05
ENSMUSG00000072647	Adam1a	0	-1.86544	0.00274288	8.8987e-05
ENSMUSG00000005656	Snx6	0	1.04712	0.00275194	8.94069e-05
ENSMUSG00000027937	Jtb	0	1.34842	0.00276521	9.00746e-05
ENSMUSG00000080718	Gm8019	0	-5.30811	0.00276521	8.99616e-05
ENSMUSG00000070493	Chchd2	0	0.910259	0.00278229	9.075e-05
ENSMUSG00000007033	Hspa1l	0	-1.63939	0.00278562	9.14386e-05
ENSMUSG00000017453	Pipox	0	4.67441	0.00278562	9.16167e-05
ENSMUSG00000022412	Mief1	0	-0.9938	0.00278562	9.14779e-05
ENSMUSG00000027405	Nop56	0	1.51647	0.00278562	9.16708e-05
ENSMUSG00000027879	Sec22b	0	0.96547	0.00278562	9.13012e-05
ENSMUSG00000028141	Oaz3	0	-1.9417	0.00278562	9.17871e-05
ENSMUSG00000034424	Gcsh	0	1.54371	0.00278562	9.18127e-05
ENSMUSG00000063450	Syne2	0	1.26839	0.00278562	9.14005e-05
ENSMUSG00000031971	Ccsap	0	-1.60951	0.00279204	9.21438e-05
ENSMUSG00000058935	1700018C11Rik	0	-1.92053	0.00279534	9.23725e-05
ENSMUSG00000055897	Ppp4r1l-ps	0	-1.07267	0.00279851	9.25967e-05
ENSMUSG00000032485	Scap	0	2.12306	0.0028027	9.32155e-05
ENSMUSG00000033295	Ptprf	0	1.72888	0.0028027	9.31757e-05
ENSMUSG00000058835	Abi1	0	1.25423	0.0028027	9.29929e-05
ENSMUSG00000095028	Sirpb1b	0	-1.77781	0.0028027	9.29174e-05
ENSMUSG00000047907	Tshz2	0	1.53799	0.00280392	9.33761e-05
ENSMUSG00000061099	Gapdhs	0	-1.7897	0.00280562	9.35525e-05
ENSMUSG00000031119	Gpc4	0	2.77129	0.00280666	9.38563e-05
ENSMUSG00000038374	Rbm8a	0	0.88291	0.00280666	9.41564e-05
ENSMUSG00000042246	Tmc7	0	-1.40562	0.00280666	9.37475e-05
ENSMUSG00000078611	Gm5901	0	-2.40052	0.00280666	9.41879e-05
ENSMUSG00000079330	Lemd1	0	-1.3748	0.00280666	9.40133e-05
ENSMUSG00000022751	Nit2	0	1.82482	0.00283809	9.57288e-05
ENSMUSG00000039384	Dusp10	0	-1.38303	0.00283809	9.56112e-05
ENSMUSG00000063576	Klhdc3	0	-1.01515	0.00283809	9.55046e-05
ENSMUSG00000107141	RP23-213H20.2	0	-1.63459	0.00283809	9.55192e-05
ENSMUSG00000032860	P2ry2	0	4.27694	0.00286328	9.67011e-05
ENSMUSG00000037824	Tspan14	0	1.68331	0.00286803	9.69841e-05
ENSMUSG00000030230	Plcz1	0	-1.61295	0.00287861	9.74652e-05
ENSMUSG00000087250	Usp46os1	0	-1.55335	0.00288978	9.79669e-05
ENSMUSG00000059631	1500035N22Rik	0	-2.06176	0.00290221	9.85126e-05
ENSMUSG00000029840	Mtpn	0	0.776833	0.00291733	9.91507e-05
ENSMUSG00000015806	Qdpr	0	1.13196	0.00293064	0.000100029
ENSMUSG00000020423	Btg2	0	1.93361	0.00293064	9.98701e-05
ENSMUSG00000021508	Cxcl14	0	5.08567	0.00293064	0.000100732
ENSMUSG00000026827	Gpd2	0	-1.25225	0.00293064	0.000100376
ENSMUSG00000028530	Jak1	0	1.768	0.00293064	0.00010053
ENSMUSG00000047733	BC048609	0	-1.3243	0.00293064	0.000100393
ENSMUSG00000052040	Klf13	0	1.79704	0.00293064	0.000100316
ENSMUSG00000052821	Cysltr1	0	4.58555	0.00293064	0.000100049
ENSMUSG00000062200	Vmn2r7	0	-1.483	0.00293064	0.000100675
ENSMUSG00000023000	Dhh	0	2.08822	0.00295	0.000101524
ENSMUSG00000024778	Fas	0	4.15712	0.00295443	0.000101929
ENSMUSG00000055159	4930583K01Rik	0	-1.53611	0.00295443	0.000101813
ENSMUSG00000002342	Tmem161a	0	1.75842	0.00296026	0.00010237
ENSMUSG00000023992	Trem2	0	4.31849	0.00296026	0.000102637
ENSMUSG00000025482	Odf3	0	-1.46052	0.00296026	0.000102529
ENSMUSG00000034620	Tmem5	0	1.37666	0.00296026	0.000102518
ENSMUSG00000100857	1700041M19Rik	0	-1.71598	0.0029609	0.000102786
ENSMUSG00000003032	Klf4	0	-0.969259	0.00298342	0.000103793
ENSMUSG00000057719	Sh3rf2	0	-1.62795	0.00298342	0.000103951
ENSMUSG00000060519	Tor3a	0	3.3912	0.00298342	0.000103928
ENSMUSG00000013698	Pea15a	0	1.92021	0.00298683	0.000104271
ENSMUSG00000046434	Hnrnpa1	0	1.42415	0.00298683	0.000104325
ENSMUSG00000049396	Gemin4	0	-0.976031	0.00303641	0.000106187
ENSMUSG00000014353	Tmem87b	0	1.20064	0.00303729	0.000106478
ENSMUSG00000028048	Gba	0	1.60559	0.00303729	0.000106451
ENSMUSG00000062169	Cnih4	0	1.25801	0.00305981	0.000107398
ENSMUSG00000006403	Adamts4	0	5.33907	0.00306176	0.000108515
ENSMUSG00000018965	Ywhah	0	1.47575	0.00306176	0.000107846
ENSMUSG00000022483	Col2a1	0	-1.44329	0.00306176	0.000107946
ENSMUSG00000025875	Tspan17	0	1.73157	0.00306176	0.000108352
ENSMUSG00000026932	Nacc2	0	1.30767	0.00306176	0.000108175
ENSMUSG00000031749	St3gal2	0	2.58991	0.00306176	0.000107715
ENSMUSG00000039197	Adk	0	1.31297	0.00306176	0.0001084
ENSMUSG00000090732	4930579O11Rik	0	-1.67225	0.00306176	0.000108119
ENSMUSG00000004633	Chn2	0	-1.33936	0.00308101	0.000109461
ENSMUSG00000060803	Gstp1	0	1.30731	0.00308101	0.000109448
ENSMUSG00000045216	Hs6st1	0	2.81952	0.00308302	0.000109665
ENSMUSG00000055692	Tmem191c	0	-1.61364	0.0030836	0.000109828
ENSMUSG00000087185	Gm13872	0	-1.54338	0.0030836	0.000109949
ENSMUSG00000019978	Epb4.1l2	0	-1.01559	0.00309015	0.000110315
ENSMUSG00000022048	Dpysl2	0	1.53359	0.0030967	0.000110681
ENSMUSG00000029426	Scarb2	0	2.57007	0.00312789	0.00011193
ENSMUSG00000036893	Ehmt1	0	1.99437	0.0031428	0.000112598
ENSMUSG00000097399	Gm26555	0	-2.61001	0.00314321	0.000112748
ENSMUSG00000015733	Capza2	0	0.885814	0.00314573	0.000113377
ENSMUSG00000016758	Bik	0	2.13119	0.00314573	0.000113359
ENSMUSG00000022708	Zbtb20	0	2.08948	0.00314573	0.000113163
ENSMUSG00000026600	Soat1	0	1.37451	0.00314573	0.000113371
ENSMUSG00000032194	Kank2	0	2.02214	0.00315341	0.000113923
ENSMUSG00000101894	1700016P04Rik	0	-2.07156	0.00315341	0.000113803
ENSMUSG00000004341	Gpx6	0	-1.552	0.00315585	0.000114146
ENSMUSG00000032047	Acat1	0	1.13553	0.0031568	0.000114316
ENSMUSG00000008540	Mgst1	0	1.33274	0.00317933	0.000115404
ENSMUSG00000066406	Akap13	0	1.36734	0.00317933	0.000115379
ENSMUSG00000030218	Mgp	0	3.51614	0.00318949	0.000116046
ENSMUSG00000052146	Rps10	0	0.942954	0.00318949	0.000115919
ENSMUSG00000029472	Anapc5	0	0.907578	0.003194	0.000116415
ENSMUSG00000032601	Prkar2a	0	-1.26665	0.003194	0.000116484
ENSMUSG00000048077	H1fnt	0	-1.90817	0.00320158	0.000116897
ENSMUSG00000086433	Rsf1os1	0	-2.09454	0.00324985	0.000118799
ENSMUSG00000020483	Dynll2	0	-1.10051	0.00325186	0.000119011
ENSMUSG00000028291	Akirin2	0	-1.08923	0.00325971	0.000119438
ENSMUSG00000025511	Tspan4	0	2.10323	0.00328208	0.000120679
ENSMUSG00000025823	Pdia4	0	1.19114	0.00328208	0.000120662
ENSMUSG00000029684	Wasl	0	0.972334	0.00328208	0.000120603
ENSMUSG00000029763	Exoc4	0	1.48445	0.00328894	0.000121072
ENSMUSG00000044442	N6amt1	0	1.2243	0.00330016	0.000121626
ENSMUSG00000053522	Lgals7	0	3.70544	0.00330763	0.000122043
ENSMUSG00000079022	Col22a1	0	-1.49188	0.00331257	0.000122367
ENSMUSG00000022231	Sema5a	0	2.30957	0.00332194	0.000122998
ENSMUSG00000040158	Tax1bp3	0	1.98419	0.00332194	0.000122969
ENSMUSG00000042641	Rgsl1	0	-1.52178	0.00332871	0.000123391
ENSMUSG00000012483	Rpa3	0	1.70579	0.00333434	0.000123836
ENSMUSG00000041540	Sox5	0	-0.851671	0.00333434	0.000123885
ENSMUSG00000019179	Mdh2	0	1.20787	0.00334864	0.00012456
ENSMUSG00000072722	Gm6588	0	-1.32316	0.00335852	0.000125071
ENSMUSG00000040212	Emp3	0	1.32201	0.00337	0.000125643
ENSMUSG00000087279	4930544D05Rik	0	-1.73643	0.00337708	0.000126051
ENSMUSG00000014747	Ankrd53	0	-1.74062	0.00338212	0.000126384
ENSMUSG00000048573	Cypt3	0	-1.39849	0.0033843	0.000126611
ENSMUSG00000026523	Wdr64	0	-1.40438	0.00339227	0.000127253
ENSMUSG00000027514	Zbp1	0	3.66568	0.00339227	0.000127202
ENSMUSG00000027763	Mbnl1	0	1.41397	0.00339227	0.000127344
ENSMUSG00000058715	Fcer1g	0	1.74233	0.00340315	0.00012819
ENSMUSG00000071379	Hpcal1	0	1.76912	0.00340315	0.00012807
ENSMUSG00000106013	RP24-543J12.1	0	-1.28061	0.00340315	0.000127905
ENSMUSG00000004980	Hnrnpa2b1	0	0.886222	0.00340459	0.000128677
ENSMUSG00000019849	Prep	0	1.31272	0.00340459	0.000128736
ENSMUSG00000033634	Cml2	0	-2.90385	0.00340459	0.000128973
ENSMUSG00000079477	Rab7	0	0.986731	0.00340459	0.000128933
ENSMUSG00000087611	4930458D05Rik	0	-1.3103	0.00340459	0.00012848
ENSMUSG00000000411	Tssk3	0	-1.75489	0.00341613	0.000129556
ENSMUSG00000008035	Mid1ip1	0	1.83074	0.00341963	0.000130471
ENSMUSG00000037563	Rps16	0	0.923101	0.00341963	0.000130379
ENSMUSG00000039985	Fam60a	0	1.61101	0.00341963	0.000130504
ENSMUSG00000042121	Ssh1	0	1.5275	0.00341963	0.000130567
ENSMUSG00000047215	Rpl9	0	0.967655	0.00341963	0.000130391
ENSMUSG00000054808	Actn4	0	1.37893	0.00341963	0.000130044
ENSMUSG00000051674	Dcun1d4	0	-1.06977	0.00342827	0.000131044
ENSMUSG00000022999	Lmbr1l	0	-1.19287	0.00343096	0.000131306
ENSMUSG00000036256	Igfbp7	0	2.33218	0.00343096	0.00013144
ENSMUSG00000038015	Prm2	0	-1.81226	0.00343373	0.000131693
ENSMUSG00000032285	Dnaja4	0	-1.40292	0.00345292	0.000132577
ENSMUSG00000096820	Gm21425	0	-1.77375	0.0034887	0.0001341
ENSMUSG00000019528	Gyg	0	2.4064	0.00348874	0.000134301
ENSMUSG00000031309	Rps6ka3	0	2.7057	0.00348874	0.000134401
ENSMUSG00000026249	Serpine2	0	3.65302	0.00349461	0.000134776
ENSMUSG00000006360	Crip1	0	2.51512	0.00352705	0.000136178
ENSMUSG00000001056	Nhp2	0	0.950433	0.00353559	0.00013666
ENSMUSG00000031922	Cep57	0	-1.04704	0.00354528	0.000137186
ENSMUSG00000022391	Rangap1	0	-0.829104	0.00354829	0.000137454
ENSMUSG00000020823	Sec14l1	0	-1.31982	0.00354898	0.000137869
ENSMUSG00000048406	B330016D10Rik	0	-1.34797	0.00354898	0.000137937
ENSMUSG00000090673	Gm340	0	4.76237	0.00354898	0.000137634
ENSMUSG00000099398	Ms4a14	0	-1.50101	0.00355049	0.000138147
ENSMUSG00000047547	Cltb	0	2.12495	0.00355346	0.000138415
ENSMUSG00000025381	Cnpy2	0	1.98659	0.00357312	0.000139334
ENSMUSG00000000631	Myo18a	0	1.81454	0.00358499	0.00013995
ENSMUSG00000097666	A330094K24Rik	0	4.15682	0.00359218	0.000140385
ENSMUSG00000038615	Nfe2l1	0	1.32351	0.00360429	0.000141284
ENSMUSG00000052926	Rnaseh2a	0	-1.21876	0.00360429	0.000141047
ENSMUSG00000107073	RP24-377L12.1	0	-1.5169	0.00360429	0.00014132
ENSMUSG00000036596	Cpz	0	5.15571	0.00361731	0.000141986
ENSMUSG00000042197	Zfp451	0	-0.940013	0.00362135	0.000142299
ENSMUSG00000004270	Lpcat3	0	-0.730428	0.00362148	0.000142614
ENSMUSG00000031845	Bco1	0	-1.4823	0.00362148	0.000142509
ENSMUSG00000000982	Ccl3	0	4.62345	0.00364201	0.000143735
ENSMUSG00000004371	Il11	0	-1.69906	0.00364201	0.00014365
ENSMUSG00000062300	Pvrl2	0	0.838374	0.00365109	0.000144249
ENSMUSG00000044854	1700056E22Rik	0	-1.31725	0.00367771	0.000145458
ENSMUSG00000057133	Chd6	0	1.51351	0.00368131	0.000145759
ENSMUSG00000024587	Nars	0	1.17911	0.00369747	0.000146626
ENSMUSG00000084995	Lyzl4os	0	-1.60249	0.00369747	0.000146715
ENSMUSG00000001424	Snd1	0	1.53179	0.00369768	0.000147096
ENSMUSG00000021222	Dcaf4	0	1.22395	0.00369768	0.00014694
ENSMUSG00000031229	Atrx	0	2.11548	0.00369768	0.000147198
ENSMUSG00000012042	4930579F01Rik	0	-1.23033	0.00370005	0.000147451
ENSMUSG00000007039	Ddah2	0	1.88704	0.00370295	0.000147819
ENSMUSG00000051618	Ubqln3	0	-1.75311	0.00370295	0.000147884
ENSMUSG00000079845	Xlr4a	0	1.55985	0.00371756	0.000148626
ENSMUSG00000041923	Nol4	0	-1.42555	0.00372274	0.000148992
ENSMUSG00000022043	Trim35	0	0.966822	0.00372485	0.000149236
ENSMUSG00000006800	Sulf2	0	2.70528	0.00372772	0.000149655
ENSMUSG00000020372	Gnb2l1	0	1.28404	0.00372772	0.000149987
ENSMUSG00000038463	Olfml2b	0	2.11573	0.00372772	0.000149676
ENSMUSG00000085719	4933424L21Rik	0	-1.97559	0.00372772	0.00014999
ENSMUSG00000107279	RP23-346P15.4	0	-4.16847	0.00374175	0.000150714
ENSMUSG00000026355	Mcm6	0	1.21932	0.00374808	0.00015113
ENSMUSG00000021055	Esr2	0	6.0981	0.00378292	0.000152696
ENSMUSG00000022551	Cyc1	0	0.898116	0.00379447	0.000153325
ENSMUSG00000019843	Fyn	0	1.26315	0.00379788	0.000153626
ENSMUSG00000038128	Camk4	0	-1.25446	0.00380767	0.000154184
ENSMUSG00000037475	Thoc2	0	1.16015	0.00381994	0.000154845
ENSMUSG00000020321	Mdh1	0	1.48538	0.00382615	0.000155379
ENSMUSG00000049354	Dcaf7	0	-0.996714	0.00382615	0.000155519
ENSMUSG00000078593	1700042G07Rik	0	-2.07269	0.00382615	0.000155588
ENSMUSG00000008734	Gprc5b	0	-0.972318	0.00384151	0.000156653
ENSMUSG00000028044	Cks1b	0	1.57136	0.00384151	0.000156706
ENSMUSG00000030983	Bccip	0	1.18098	0.00384151	0.000156498
ENSMUSG00000025047	Pdcd11	0	1.14309	0.00385898	0.000157583
ENSMUSG00000030771	Micalcl	0	-1.31136	0.00386728	0.000158088
ENSMUSG00000017969	Ptgis	0	2.11938	0.00391237	0.000160099
ENSMUSG00000015750	Aph1a	0	1.50184	0.00392993	0.000160985
ENSMUSG00000014905	Dnajb9	0	-1.02133	0.00393106	0.000161368
ENSMUSG00000020484	Xbp1	0	1.43965	0.00393106	0.000161242
ENSMUSG00000051113	Fam71e1	0	-1.92498	0.0039521	0.000162401
ENSMUSG00000029086	Prom1	0	-1.58965	0.00395552	0.000162711
ENSMUSG00000034345	Gtf2h5	0	0.955692	0.0039572	0.000163119
ENSMUSG00000099751	1700022A22Rik	0	-1.50959	0.0039572	0.000163052
ENSMUSG00000054966	Lmntd1	0	-1.48393	0.00395973	0.000163562
ENSMUSG00000070332	Trim80	0	-1.42574	0.00395973	0.000163404
ENSMUSG00000073731	AI507597	0	-1.67663	0.0039662	0.000163999
ENSMUSG00000019578	Ubxn6	0	-1.05441	0.00397181	0.000164566
ENSMUSG00000025903	Lypla1	0	-0.94449	0.00397181	0.000164571
ENSMUSG00000020831	0610010K14Rik	0	2.92644	0.00397251	0.00016477
ENSMUSG00000018677	Slc25a39	0	-0.954091	0.00397775	0.000165187
ENSMUSG00000033285	Wdr3	0	1.14443	0.00397775	0.000165328
ENSMUSG00000018666	Cbx1	0	0.709826	0.00398421	0.000165767
ENSMUSG00000022841	Ap2m1	0	0.920147	0.00399346	0.000166731
ENSMUSG00000032405	Pias1	0	-0.860454	0.00399346	0.000166781
ENSMUSG00000097962	1700034G24Rik	0	-2.12147	0.00399346	0.000166836
ENSMUSG00000100431	4930558N11Rik	0	-1.69371	0.00399346	0.000166549
ENSMUSG00000027951	Adar	0	2.10546	0.00399845	0.000167654
ENSMUSG00000033192	Lpcat2	0	6.03808	0.00399845	0.000167729
ENSMUSG00000048039	Isg20l2	0	-1.4562	0.00399845	0.000167692
ENSMUSG00000057421	Las1l	0	1.47968	0.00399845	0.000167552
ENSMUSG00000000938	Hoxa10	0	3.57287	0.00402403	0.000169353
ENSMUSG00000022684	Bfar	0	1.26789	0.00402403	0.000169324
ENSMUSG00000025981	Coq10b	0	-0.949647	0.00402403	0.0001694
ENSMUSG00000031723	Txnl4b	0	-1.62921	0.00402403	0.000169663
ENSMUSG00000052026	Slc6a7	0	-4.51713	0.00402403	0.000169512
ENSMUSG00000024369	Nelfe	0	-0.93776	0.00403311	0.000170496
ENSMUSG00000032554	Trf	0	1.6066	0.00403311	0.000170407
ENSMUSG00000037716	Ccdc33	0	-1.69459	0.00403311	0.000170564
ENSMUSG00000055882	Abhd16b	0	-1.66961	0.00403977	0.000171032
ENSMUSG00000056124	B4galt6	0	3.4852	0.00403977	0.000171191
ENSMUSG00000027953	Slc50a1	0	2.33367	0.00404214	0.000172194
ENSMUSG00000029761	Cald1	0	2.15772	0.00404214	0.000171766
ENSMUSG00000041729	Coro2b	0	4.05772	0.00404214	0.000172238
ENSMUSG00000047988	4933428G20Rik	0	-1.4076	0.00404214	0.00017215
ENSMUSG00000075706	Gpx4	0	-0.677194	0.00404214	0.00017233
ENSMUSG00000085108	Saxo1os	0	-1.80106	0.00404214	0.000172186
ENSMUSG00000074698	Csnk2a1	0	1.1784	0.00404476	0.000172615
ENSMUSG00000039202	Abhd2	0	-1.23993	0.00404654	0.000172864
ENSMUSG00000030341	Tnfrsf1a	0	1.5973	0.00405152	0.000173564
ENSMUSG00000031903	Pla2g15	0	2.21032	0.00405152	0.000173357
ENSMUSG00000033022	Cdo1	0	2.13006	0.00405152	0.000173597
ENSMUSG00000037526	Atg14	0	1.39996	0.00405362	0.000173861
ENSMUSG00000020803	Txndc17	0	1.22808	0.00406689	0.000174604
ENSMUSG00000026960	Arl6ip6	0	-1.10333	0.00407864	0.000175372
ENSMUSG00000035095	Fam167a	0	-1.35016	0.00407864	0.000175527
ENSMUSG00000040613	Apobec1	0	4.33197	0.00407864	0.000175632
ENSMUSG00000025231	Sufu	0	-0.908745	0.00409247	0.000176426
ENSMUSG00000026888	Grb14	0	2.45854	0.00409247	0.000176728
ENSMUSG00000028337	Coro2a	0	-1.18392	0.00409247	0.000177103
ENSMUSG00000044098	Rsbn1	0	-1.0164	0.00409247	0.000177072
ENSMUSG00000074435	Smcp	0	-1.67879	0.00409247	0.00017693
ENSMUSG00000017009	Sdc4	0	1.62579	0.00409995	0.00017826
ENSMUSG00000021101	4930408O17Rik	0	-1.55238	0.00409995	0.000178114
ENSMUSG00000022664	Slc35a5	0	-1.05436	0.00409995	0.000177821
ENSMUSG00000028838	Extl1	0	3.9304	0.00409995	0.000178271
ENSMUSG00000039191	Rbpj	0	1.33206	0.00409995	0.000178305
ENSMUSG00000028455	Stoml2	0	1.33131	0.00411911	0.000179314
ENSMUSG00000047515	BC049715	0	-1.8719	0.00412905	0.000179924
ENSMUSG00000090273	Prr22	0	-1.51133	0.00413126	0.000180197
ENSMUSG00000028063	Lmna	0	1.29127	0.00413499	0.000180536
ENSMUSG00000092369	1700039E22Rik	0	-4.43563	0.00413641	0.000180775
ENSMUSG00000071033	Gm10308	0	-2.49104	0.00414515	0.000181335
ENSMUSG00000034913	Spert	0	-1.77017	0.00414757	0.000181618
ENSMUSG00000048994	4930557A04Rik	0	-1.46859	0.00414828	0.000181827
ENSMUSG00000027455	Nsfl1c	0	0.949879	0.00415538	0.000182424
ENSMUSG00000043162	Pyurf	0	2.34249	0.00415538	0.000182494
ENSMUSG00000050141	BC049635	0	-1.45939	0.00415767	0.000182772
ENSMUSG00000062593	Lilrb4	0	4.42469	0.00418604	0.000184199
ENSMUSG00000021576	Pdcd6	0	1.05541	0.0041879	0.00018446
ENSMUSG00000039001	Rps21	0	0.830795	0.00419824	0.000185345
ENSMUSG00000054091	1810037I17Rik	0	0.788569	0.00419824	0.000185267
ENSMUSG00000101005	Gm20871	0	-4.9487	0.00419824	0.000185454
ENSMUSG00000043895	S1pr2	0	4.06507	0.00420031	0.000185726
ENSMUSG00000021248	Tmed10	0	0.784195	0.00420409	0.000186343
ENSMUSG00000022323	Hrsp12	0	2.47105	0.00420409	0.000186433
ENSMUSG00000086335	Gm12107	0	-2.41573	0.00420409	0.000186334
ENSMUSG00000039285	Azi2	0	-0.888373	0.00421146	0.00018694
ENSMUSG00000001020	S100a4	0	4.59141	0.00423769	0.000188927
ENSMUSG00000002107	Celf2	0	1.2922	0.00423769	0.000188953
ENSMUSG00000005973	Rcn1	0	2.24011	0.00423769	0.000188449
ENSMUSG00000027551	Zfp64	0	2.63347	0.00423769	0.000189011
ENSMUSG00000048368	Omd	0	4.81548	0.00423769	0.00018879
ENSMUSG00000028758	Kif17	0	-1.30282	0.0042413	0.000189353
ENSMUSG00000038871	Bpgm	0	-0.88514	0.00425072	0.000190118
ENSMUSG00000098230	1700095B10Rik	0	-1.60786	0.00425072	0.000190138
ENSMUSG00000054452	Aes	0	1.28204	0.00427834	0.000191556
ENSMUSG00000031375	Bgn	0	3.0454	0.00429029	0.000192899
ENSMUSG00000032702	Kank1	0	1.79951	0.00429029	0.000192431
ENSMUSG00000034194	R3hcc1	0	-0.838627	0.00429029	0.00019301
ENSMUSG00000041891	Lman1	0	1.59512	0.00429029	0.0001928
ENSMUSG00000086316	2210013O21Rik	0	1.76156	0.00429029	0.000192816
ENSMUSG00000106717	RP24-86I23.4	0	-1.74708	0.00429099	0.000193225
ENSMUSG00000000001	Gnai3	0	0.841219	0.00429254	0.000193662
ENSMUSG00000039671	Zmynd8	0	1.91338	0.00429254	0.000193655
ENSMUSG00000020163	Uqcr11	0	0.706416	0.00429301	0.000193867
ENSMUSG00000017767	Spata25	0	-1.42983	0.00430275	0.000194947
ENSMUSG00000022488	Nckap1l	0	-1.33045	0.00430275	0.000195434
ENSMUSG00000027933	Ints3	0	1.06306	0.00430275	0.000195596
ENSMUSG00000029074	Ttll10	0	-1.62009	0.00430275	0.000194765
ENSMUSG00000032253	Phip	0	1.40624	0.00430275	0.00019535
ENSMUSG00000043050	Tnp2	0	-2.0473	0.00430275	0.000195493
ENSMUSG00000044122	Proca1	0	-1.49391	0.00430275	0.000195025
ENSMUSG00000020053	Igf1	0	2.06754	0.00431064	0.000196269
ENSMUSG00000034832	Tet3	0	2.30833	0.00431064	0.000196324
ENSMUSG00000023939	Mrpl14	0	1.25366	0.00432095	0.000196978
ENSMUSG00000029848	Stra8	0	2.17278	0.00432344	0.000197277
ENSMUSG00000033319	Fem1c	0	-1.05245	0.00432553	0.000197558
ENSMUSG00000045004	Spata21	0	-1.71085	0.00436861	0.000199712
ENSMUSG00000085395	Gm13056	0	4.96493	0.00437977	0.00020041
ENSMUSG00000037344	Slc12a9	0	3.84607	0.00438656	0.000201096
ENSMUSG00000069118	1700008P02Rik	0	-1.74848	0.00438656	0.000201009
ENSMUSG00000034227	Foxj1	0	-1.28581	0.00439059	0.000201657
ENSMUSG00000069833	Ahnak	0	1.75001	0.00439059	0.000201645
ENSMUSG00000020829	Slc46a1	0	1.67425	0.00439369	0.000201987
ENSMUSG00000028982	Slc25a33	0	-1.03042	0.00439813	0.000202379
ENSMUSG00000033658	Ddx19b	0	-0.915233	0.00440187	0.000202828
ENSMUSG00000057335	Cep170	0	-1.27175	0.00440187	0.000202928
ENSMUSG00000073639	Rab18	0	0.92047	0.00442677	0.000204266
ENSMUSG00000036461	Elf1	0	1.40937	0.00443632	0.000204896
ENSMUSG00000036770	4933433C11Rik	0	-1.491	0.00444593	0.000205531
ENSMUSG00000031107	Rbmx2	0	1.73603	0.00445192	0.000206189
ENSMUSG00000049154	Fam183b	0	-1.16962	0.00445192	0.000206146
ENSMUSG00000035385	Ccl2	0	5.40154	0.00445201	0.000206574
ENSMUSG00000048445	Ccdc57	0	-1.60379	0.00445201	0.000206498
ENSMUSG00000032712	2810474O19Rik	0	1.75079	0.00445412	0.000206862
ENSMUSG00000006435	Neurl1a	0	-1.44205	0.0044583	0.000207247
ENSMUSG00000075420	Smim6	0	-1.37717	0.00446962	0.000207965
ENSMUSG00000034245	Hdac11	0	-1.31185	0.00448136	0.000208703
ENSMUSG00000074093	Svip	0	-1.26183	0.00448686	0.000209151
ENSMUSG00000029924	Slc37a3	0	2.36063	0.00450571	0.000210223
ENSMUSG00000000826	Dnajc5	0	1.00195	0.00450678	0.000210466
ENSMUSG00000025724	Sec11a	0	0.776019	0.00451253	0.000211507
ENSMUSG00000030208	Emp1	0	3.87566	0.00451253	0.000211138
ENSMUSG00000036244	Tbc1d21	0	-1.56475	0.00451253	0.000211427
ENSMUSG00000036257	Pnpla8	0	-0.867629	0.00451253	0.0002112
ENSMUSG00000030652	Coq7	0	1.24235	0.00451488	0.00021181
ENSMUSG00000043060	Fscb	0	-1.42622	0.00452911	0.000212671
ENSMUSG00000028936	Rpl22	0	1.64439	0.0045311	0.000213153
ENSMUSG00000040456	Hypm	0	-1.70873	0.0045311	0.000212974
ENSMUSG00000017404	Rpl19	0	0.916623	0.00453705	0.000213627
ENSMUSG00000052712	BC004004	0	0.768375	0.00454102	0.000214008
ENSMUSG00000026969	Fam166a	0	-1.77423	0.00454443	0.000214363
ENSMUSG00000020180	Snrpd3	0	0.894663	0.00454586	0.000214626
ENSMUSG00000052727	Map1b	0	1.41691	0.00454595	0.000214825
ENSMUSG00000038709	Txndc8	0	-1.33795	0.00455559	0.000215475
ENSMUSG00000047518	Slfnl1	0	-1.36395	0.00456885	0.000216298
ENSMUSG00000049907	Rasl11b	0	2.48596	0.00457254	0.000216668
ENSMUSG00000021395	Spin1	0	1.27571	0.00457376	0.000217314
ENSMUSG00000029911	Ssbp1	0	1.37186	0.00457376	0.000217235
ENSMUSG00000063727	Tnfrsf11b	0	4.34134	0.00457376	0.000217266
ENSMUSG00000020307	Cdc34	0	-1.06529	0.00458736	0.000218178
ENSMUSG00000026727	Rsu1	0	1.85093	0.00458736	0.000218352
ENSMUSG00000101113	1700025B11Rik	0	-1.38636	0.00460517	0.000219397
ENSMUSG00000022554	Hgh1	0	-0.969468	0.00460562	0.000219616
ENSMUSG00000031370	Zrsr2	0	1.30848	0.00460685	0.000219871
ENSMUSG00000021007	Spata7	0	-1.44637	0.00461418	0.000220704
ENSMUSG00000053046	Brsk2	0	-1.13121	0.00461418	0.000220814
ENSMUSG00000099353	1700031M16Rik	0	-1.82837	0.00461418	0.000220438
ENSMUSG00000013921	Clip3	0	2.45808	0.00462323	0.000221653
ENSMUSG00000050552	Lamtor4	0	1.34128	0.00462323	0.000221841
ENSMUSG00000051041	Olfml1	0	4.39965	0.00462323	0.000221573
ENSMUSG00000025203	Scd2	0	1.57025	0.00462484	0.000222314
ENSMUSG00000042200	Cdrt4	0	-1.71402	0.00462484	0.000222287
ENSMUSG00000032359	Ctsh	0	2.76037	0.00463638	0.00022311
ENSMUSG00000056091	St3gal5	0	1.51004	0.00463638	0.000223265
ENSMUSG00000094614	Gm21769	0	1.62676	0.00463682	0.000223485
ENSMUSG00000094789	Gm28490	0	-4.2498	0.00464256	0.00022396
ENSMUSG00000041126	H2afv	0	1.0744	0.00464671	0.000224558
ENSMUSG00000056515	Rab31	0	0.973147	0.00464671	0.000224512
ENSMUSG00000007041	Clic1	0	1.65252	0.00464931	0.000224883
ENSMUSG00000024194	Cuta	0	1.11365	0.00464971	0.000225102
ENSMUSG00000041736	Tspo	0	2.02797	0.00465212	0.000225815
ENSMUSG00000043384	Gprasp1	0	1.52938	0.00465212	0.000225663
ENSMUSG00000044042	Fmn1	0	-1.20262	0.00465212	0.000225691
ENSMUSG00000006005	Tpr	0	0.863511	0.00466786	0.000227035
ENSMUSG00000015340	Cybb	0	3.67447	0.00466786	0.000226829
ENSMUSG00000019808	Adat2	0	-1.2808	0.00466786	0.000227379
ENSMUSG00000028932	Psmc2	0	-0.605784	0.00466786	0.000227197
ENSMUSG00000096035	Gm1045	0	-4.4232	0.00468297	0.000228316
ENSMUSG00000020840	Blmh	0	1.20039	0.0046842	0.000229779
ENSMUSG00000031161	Hdac6	0	1.03561	0.0046842	0.000229533
ENSMUSG00000032411	Tfdp2	0	0.886283	0.0046842	0.000229282
ENSMUSG00000044340	Phlpp1	0	-1.26494	0.0046842	0.000229071
ENSMUSG00000063882	Uqcrh	0	0.74624	0.0046842	0.000228675
ENSMUSG00000068744	Psrc1	0	5.0548	0.0046842	0.000229639
ENSMUSG00000097350	4732491K20Rik	0	3.80424	0.0046842	0.000228991
ENSMUSG00000048490	Nrip1	0	2.14664	0.00468661	0.000230098
ENSMUSG00000029551	Psmg3	0	1.4291	0.00470461	0.000231384
ENSMUSG00000039512	Uhrf1bp1	0	-1.49191	0.00470461	0.000231204
ENSMUSG00000019878	Hsf2	0	-1.37698	0.00472323	0.000232906
ENSMUSG00000046756	Mrps7	0	0.863916	0.00472323	0.000232875
ENSMUSG00000056131	Pgm3	0	1.40062	0.00472323	0.000232837
ENSMUSG00000002808	Epdr1	0	4.33613	0.0047266	0.000233477
ENSMUSG00000046079	Lrrc8d	0	1.84109	0.0047266	0.000233424
ENSMUSG00000021497	Txndc15	0	1.28536	0.0047331	0.000234001
ENSMUSG00000021798	Ldb3	0	4.43199	0.00474057	0.000234638
ENSMUSG00000025648	Pfkfb4	0	-1.13209	0.00474057	0.000234943
ENSMUSG00000074024	4632427E13Rik	0	1.78325	0.00474057	0.000234979
ENSMUSG00000031698	Mylk3	0	4.30038	0.00475362	0.000235829
ENSMUSG00000028138	Adh5	0	1.38319	0.00477612	0.00023715
ENSMUSG00000042557	Sin3a	0	0.882973	0.00479023	0.000238261
ENSMUSG00000106586	RP23-260N17.1	0	-1.32208	0.00479023	0.000238103
ENSMUSG00000020956	Dtd2	0	1.09318	0.00479843	0.000238874
ENSMUSG00000029038	Ssu72	0	0.820217	0.00480483	0.000239398
ENSMUSG00000046032	Snx12	0	3.01102	0.00481857	0.000240289
ENSMUSG00000010554	Mettl16	0	0.944345	0.00481889	0.000240718
ENSMUSG00000025510	Cd151	0	1.1389	0.00481889	0.000240638
ENSMUSG00000079659	Tmem243	0	-1.09744	0.00481889	0.000240924
ENSMUSG00000008668	Rps18	0	0.854046	0.00484774	0.000242886
ENSMUSG00000027442	Cst8	0	-1.74091	0.00484774	0.000243611
ENSMUSG00000028233	Tgs1	0	1.28543	0.00484774	0.000242869
ENSMUSG00000028847	Trappc3	0	1.28123	0.00484774	0.0002433
ENSMUSG00000035863	Palm	0	2.6578	0.00484774	0.000243324
ENSMUSG00000040174	Alkbh3	0	-0.819507	0.00484774	0.000243417
ENSMUSG00000061615	Hist1h2ab	0	4.64637	0.00485276	0.000244071
ENSMUSG00000023827	Agpat4	0	1.26189	0.00487316	0.000245306
ENSMUSG00000021585	Cast	0	-1.24547	0.00487672	0.000245694
ENSMUSG00000073131	Vma21	0	1.21876	0.00488426	0.000246283
ENSMUSG00000025246	Tbl1x	0	1.5746	0.00489455	0.000247239
ENSMUSG00000031246	Sh3bgrl	0	1.62903	0.00489455	0.00024743
ENSMUSG00000062995	Ica1	0	-1.29526	0.00489455	0.000247053
ENSMUSG00000069206	Zfp874a	0	3.73212	0.00490474	0.000248155
ENSMUSG00000102114	BC048559	0	-4.21083	0.00492718	0.000249501
ENSMUSG00000003429	Rps11	0	0.762106	0.00493731	0.000250226
ENSMUSG00000093803	Ppp2r3d	0	-0.823451	0.00496575	0.00025188
ENSMUSG00000030647	Ndufc2	0	0.84937	0.0049685	0.000252243
ENSMUSG00000066571	4931406P16Rik	0	1.48958	0.0049685	0.000252445
ENSMUSG00000073940	Hbb-bt	0	2.35639	0.00497004	0.000252948
ENSMUSG00000106873	RP23-225G5.2	0	-1.66178	0.00497004	0.000252833
ENSMUSG00000028495	Rps6	0	0.73052	0.00497429	0.000253377
ENSMUSG00000029640	Usp12	0	-1.53385	0.00498615	0.000254195
ENSMUSG00000078453	Abracl	0	1.51409	0.00499614	0.000254918
ENSMUSG00000107232	RP24-89O12.3	0	-1.54246	0.00500817	0.000255746
ENSMUSG00000022808	Snx4	0	0.859514	0.00502507	0.000256825
ENSMUSG00000020808	Fam64a	0	5.20941	0.00503376	0.000257484
ENSMUSG00000061666	Gdpd1	0	-0.898121	0.0050372	0.000257876
ENSMUSG00000086504	Kif16bos	0	-1.95234	0.00504379	0.000258429
ENSMUSG00000021796	Bmpr1a	0	1.53665	0.00505413	0.000259175
ENSMUSG00000028249	Sdcbp	0	1.03805	0.00505639	0.000259507
ENSMUSG00000066357	Wdr6	0	1.35671	0.00506052	0.000259936
ENSMUSG00000039167	Adgrl4	0	4.2044	0.00507641	0.00026097
ENSMUSG00000028641	P3h1	0	2.22192	0.00508274	0.00026173
ENSMUSG00000078578	Ube2d3	0	-0.645827	0.00508274	0.00026168
ENSMUSG00000047150	1700001C19Rik	0	-1.72985	0.00509979	0.000262826
ENSMUSG00000039652	Cpeb3	0	-1.70668	0.00511655	0.000263909
ENSMUSG00000100969	1700030N03Rik	0	-1.50168	0.00514252	0.000265468
ENSMUSG00000024160	Spsb3	0	-1.05908	0.0051557	0.00026659
ENSMUSG00000024370	Cdc23	0	1.38728	0.0051557	0.000266545
ENSMUSG00000042797	Aqp11	0	-1.67132	0.00516199	0.000267137
ENSMUSG00000036401	Glt6d1	0	-1.56251	0.00516731	0.000267633
ENSMUSG00000031384	Asb9	0	-1.19283	0.00516844	0.000267913
ENSMUSG00000002996	Hbp1	0	1.04954	0.00520414	0.000269986
ENSMUSG00000034640	Tiparp	0	0.981991	0.00520462	0.000270234
ENSMUSG00000049971	Glt1d1	0	-1.19429	0.00522095	0.000271305
ENSMUSG00000020097	Sgpl1	0	1.17605	0.00522349	0.000271885
ENSMUSG00000025066	Sfr1	0	0.650785	0.00522349	0.000271694
ENSMUSG00000029103	Lrpap1	0	0.862308	0.00522968	0.00027243
ENSMUSG00000022472	Desi1	0	-1.35651	0.005243	0.000273349
ENSMUSG00000039158	Akna	0	-1.34536	0.00525087	0.000273984
ENSMUSG00000022798	4930435E12Rik	0	-1.52513	0.00525873	0.000274844
ENSMUSG00000058833	2810428I15Rik	0	1.25536	0.00525873	0.000274679
ENSMUSG00000021794	Glud1	0	1.54043	0.00526626	0.000275504
ENSMUSG00000046314	Stxbp6	0	1.67607	0.00526626	0.000275689
ENSMUSG00000000531	Grasp	0	4.77241	0.00526951	0.000278791
ENSMUSG00000002064	Sdf2	0	1.169	0.00526951	0.000276763
ENSMUSG00000019820	Utrn	0	1.49363	0.00526951	0.000278691
ENSMUSG00000024207	Acsbg2	0	-1.73727	0.00526951	0.000276566
ENSMUSG00000024604	Rbm22	0	0.986629	0.00526951	0.000276429
ENSMUSG00000027447	Cst3	0	0.831096	0.00526951	0.000277586
ENSMUSG00000042626	Shc1	0	1.78995	0.00526951	0.000278447
ENSMUSG00000045521	Tssk2	0	-1.69306	0.00526951	0.000278299
ENSMUSG00000045767	B230219D22Rik	0	1.39075	0.00526951	0.000277374
ENSMUSG00000049811	Fam161a	0	-1.17814	0.00526951	0.000278095
ENSMUSG00000074247	Dda1	0	-0.876208	0.00526951	0.000278084
ENSMUSG00000087460	4930401O12Rik	0	-4.51995	0.00526951	0.000276699
ENSMUSG00000097502	4930528D03Rik	0	-1.4037	0.00526951	0.000278655
ENSMUSG00000059891	Tsks	0	-1.51345	0.00527328	0.000279427
ENSMUSG00000106847	Peg13	0	-1.78101	0.00527328	0.000279442
ENSMUSG00000024451	Arap3	0	4.56966	0.00528703	0.000280397
ENSMUSG00000040631	Dok4	0	3.76212	0.00529308	0.000281019
ENSMUSG00000064210	Ano6	0	1.71101	0.00529308	0.000281171
ENSMUSG00000009281	Rarres2	0	2.98253	0.00530378	0.000281966
ENSMUSG00000029545	Acads	0	3.09858	0.00530659	0.000282343
ENSMUSG00000027111	Itga6	0	1.64452	0.00530846	0.00028267
ENSMUSG00000031403	Dkc1	0	1.70945	0.0053166	0.00028333
ENSMUSG00000005410	Mcm5	0	1.26982	0.00531903	0.000283904
ENSMUSG00000013076	Amotl1	0	-0.879968	0.00531903	0.000283915
ENSMUSG00000020212	Mdm1	0	-1.21558	0.00532351	0.000284382
ENSMUSG00000005078	Jkamp	0	1.72203	0.0053465	0.000285839
ENSMUSG00000025260	Hsd17b10	0	1.35863	0.00535215	0.00028637
ENSMUSG00000041623	D11Wsu47e	0	-1.10785	0.00536265	0.000287162
ENSMUSG00000040433	Zbtb38	0	1.38579	0.0053669	0.000287619
ENSMUSG00000028266	Lmo4	0	1.78086	0.00537955	0.000288527
ENSMUSG00000042428	Mgat3	0	4.09274	0.00538921	0.000289276
ENSMUSG00000060032	H2afj	0	0.918271	0.00538952	0.000289754
ENSMUSG00000106116	RP23-234P16.2	0	-3.54574	0.00538952	0.000289524
ENSMUSG00000051675	Trim32	0	1.2051	0.00540927	0.000291047
ENSMUSG00000009207	Lnp	0	-1.26767	0.00545489	0.000293736
ENSMUSG00000029591	Ung	0	1.25449	0.00548097	0.000295375
ENSMUSG00000026566	Mpzl1	0	1.02894	0.00550592	0.000296955
ENSMUSG00000029004	Kmt2e	0	0.90383	0.00551031	0.000297428
ENSMUSG00000020277	Pfkl	0	2.02584	0.00551476	0.000297904
ENSMUSG00000046668	Cxxc5	0	-0.732129	0.00551697	0.000298259
ENSMUSG00000003873	Bax	0	1.9093	0.00551758	0.000298528
ENSMUSG00000041673	Lrrc18	0	-1.70603	0.0055508	0.000300801
ENSMUSG00000100246	Gm20879	0	-4.41813	0.0055508	0.000300638
ENSMUSG00000029676	Pot1a	0	1.92317	0.00555934	0.00030174
ENSMUSG00000054675	Tmem119	0	4.16824	0.00555934	0.000301652
ENSMUSG00000029344	Tpst2	0	1.36046	0.00556674	0.000302379
ENSMUSG00000006333	Rps9	0	0.734243	0.00559165	0.00030405
ENSMUSG00000021493	Pdlim7	0	2.19444	0.00559165	0.000304268
ENSMUSG00000030854	Ptpn5	0	4.67344	0.00559165	0.000304891
ENSMUSG00000050087	Cby3	0	-1.67768	0.00559165	0.000305169
ENSMUSG00000092595	Gm20427	0	1.28017	0.00559165	0.000305012
ENSMUSG00000099541	Gm21488	0	-4.95189	0.00559165	0.000305094
ENSMUSG00000060703	Cd302	0	1.44483	0.00559296	0.00030548
ENSMUSG00000015112	Slc25a13	0	1.91791	0.00559456	0.000306259
ENSMUSG00000040354	Mars	0	0.875016	0.00559456	0.000306285
ENSMUSG00000041945	Mfsd9	0	-1.81	0.00559456	0.000306014
ENSMUSG00000020814	Mxra7	0	1.88129	0.00559781	0.000307182
ENSMUSG00000038525	Armc10	0	1.55776	0.00559781	0.000306821
ENSMUSG00000059972	Gm14773	0	-1.50125	0.00559781	0.00030701
ENSMUSG00000033585	Ndn	0	2.57257	0.00560039	0.000307803
ENSMUSG00000037361	Sf3b6	0	1.16373	0.00560039	0.000307673
ENSMUSG00000058579	Cela2a	0	1.97747	0.00560242	0.000308395
ENSMUSG00000097329	4931403G20Rik	0	-2.14242	0.00560242	0.000308159
ENSMUSG00000031351	Zfp185	0	-1.30028	0.00560422	0.000308733
ENSMUSG00000031168	Ebp	0	1.26902	0.00560507	0.00030902
ENSMUSG00000020601	Trib2	0	3.46758	0.0056052	0.000309349
ENSMUSG00000025574	Tk1	0	3.6642	0.0056052	0.000309507
ENSMUSG00000008450	Nutf2	0	0.86073	0.00560823	0.000310155
ENSMUSG00000020773	Trim47	0	1.65734	0.00560823	0.000310009
ENSMUSG00000022390	Zc3h7b	0	1.31033	0.00561596	0.000311148
ENSMUSG00000051890	Klhdc1	0	-1.08585	0.00561596	0.000310844
ENSMUSG00000059142	Zfp945	0	2.33306	0.00561596	0.000311304
ENSMUSG00000021250	Fos	0	4.42284	0.00561871	0.000312178
ENSMUSG00000053113	Socs3	0	5.67824	0.00561871	0.000311997
ENSMUSG00000107341	RP23-338E5.5	0	-1.69652	0.00561871	0.000312019
ENSMUSG00000000125	Wnt3	0	-1.85257	0.00561991	0.000312657
ENSMUSG00000015094	Npdc1	0	1.4175	0.00561991	0.000313795
ENSMUSG00000024150	Mcfd2	0	1.17504	0.00561991	0.000313319
ENSMUSG00000032279	Idh3a	0	1.01038	0.00561991	0.000313928
ENSMUSG00000040424	Hipk4	0	-1.35278	0.00561991	0.000313402
ENSMUSG00000046258	Adam29	0	-1.33349	0.00561991	0.000313792
ENSMUSG00000064063	BC048507	0	-1.51637	0.00561991	0.000313527
ENSMUSG00000020092	Pald1	0	2.3328	0.00563828	0.000315432
ENSMUSG00000024729	1700017D01Rik	0	-1.41569	0.00563828	0.000315437
ENSMUSG00000028378	Ptgr1	0	1.69563	0.00565562	0.000316774
ENSMUSG00000031431	Tsc22d3	0	1.1105	0.00565562	0.000316891
ENSMUSG00000043687	1190005I06Rik	0	-1.02912	0.0056597	0.000317362
ENSMUSG00000028007	Snx7	0	1.50252	0.00566822	0.000318082
ENSMUSG00000001870	Ltbp1	0	2.79691	0.00566867	0.00031835
ENSMUSG00000013033	Adgrl1	0	1.26902	0.00567424	0.000318906
ENSMUSG00000052726	Kcnt2	0	4.12019	0.00567817	0.00031937
ENSMUSG00000056973	Ces1d	0	-3.24046	0.00568533	0.000320016
ENSMUSG00000019966	Kitl	0	3.01701	0.00568838	0.000320431
ENSMUSG00000006390	Elovl1	0	2.55718	0.00570639	0.00032169
ENSMUSG00000024734	Zp1	0	-4.17437	0.0057125	0.000322354
ENSMUSG00000029148	Nrbp1	0	0.806978	0.0057125	0.000322523
ENSMUSG00000024776	Stambpl1	0	-1.39958	0.00574315	0.000324745
ENSMUSG00000040929	Rfx3	0	-1.51723	0.00574315	0.000324503
ENSMUSG00000044949	Ubtd2	0	-1.09774	0.00575828	0.000325848
ENSMUSG00000018377	Vezf1	0	1.34809	0.00577966	0.000328047
ENSMUSG00000029816	Gpnmb	0	4.91358	0.00577966	0.000327859
ENSMUSG00000034880	Mrpl34	0	1.08547	0.00577966	0.000328027
ENSMUSG00000063316	Rpl27	0	0.983517	0.00577966	0.00032776
ENSMUSG00000068747	Sort1	0	-1.1217	0.00578692	0.000328706
ENSMUSG00000064202	4430402I18Rik	0	-1.38734	0.00578821	0.000329027
ENSMUSG00000024335	Brd2	0	-0.706672	0.0057945	0.000329981
ENSMUSG00000026729	4930562F07Rik	0	-1.29654	0.0057945	0.000330129
ENSMUSG00000031109	Enox2	0	3.82447	0.0057945	0.000329657
ENSMUSG00000041399	1700013G24Rik	0	-1.55128	0.00580034	0.00033071
ENSMUSG00000019461	Plscr3	0	2.50567	0.00580515	0.000331359
ENSMUSG00000025626	Phf6	0	-0.906657	0.00580515	0.000331482
ENSMUSG00000093945	Gm3543	0	-1.4571	0.00581031	0.000332025
ENSMUSG00000043986	Spata31d1d	0	-1.55184	0.00581485	0.000332533
ENSMUSG00000040576	Wbscr28	0	-1.1903	0.00581594	0.000332844
ENSMUSG00000022564	Grina	0	-0.898316	0.00582259	0.000333474
ENSMUSG00000029723	Tsc22d4	0	-0.799581	0.00582627	0.000333935
ENSMUSG00000017485	Top2b	0	1.43124	0.00584481	0.000335372
ENSMUSG00000050058	Prm3	0	-1.64776	0.00584481	0.000335497
ENSMUSG00000105577	RP24-396D16.3	0	-1.74692	0.00585368	0.000336257
ENSMUSG00000015749	Anp32e	0	1.49859	0.00585385	0.000337209
ENSMUSG00000022150	Dab2	0	2.59303	0.00585385	0.000337078
ENSMUSG00000026887	Mrrf	0	-0.826776	0.00585385	0.000337269
ENSMUSG00000028600	Podn	0	3.72064	0.00585385	0.000336566
ENSMUSG00000059114	Lrrc74a	0	-1.67612	0.00585734	0.000337721
ENSMUSG00000030747	Dgat2	0	-1.24033	0.00586166	0.000338225
ENSMUSG00000049916	2610318N02Rik	0	-1.61049	0.00586166	0.000338472
ENSMUSG00000105185	RP23-77E18.3	0	-1.37326	0.00586386	0.00033885
ENSMUSG00000022419	Deptor	0	1.82925	0.00586451	0.000339139
ENSMUSG00000024122	Pdpk1	0	-0.910264	0.00587362	0.000340168
ENSMUSG00000029313	Aff1	0	3.60643	0.00587362	0.000340045
ENSMUSG00000036040	Adamtsl2	0	3.87091	0.00587415	0.000340634
ENSMUSG00000063129	Aldoart2	0	-1.34054	0.00587415	0.000340702
ENSMUSG00000045989	4930451I11Rik	0	-1.31556	0.00590943	0.000343001
ENSMUSG00000074218	Cox7a1	0	1.43446	0.00590943	0.000343254
ENSMUSG00000086391	1700042O10Rik	0	-2.15585	0.0059138	0.000343761
ENSMUSG00000031371	Haus7	0	1.10007	0.00591401	0.000344026
ENSMUSG00000052563	D930048N14Rik	0	3.7386	0.00591478	0.000344324
ENSMUSG00000005583	Mef2c	0	1.87975	0.00591847	0.000345045
ENSMUSG00000020681	Ace	0	-1.00527	0.00591847	0.00034498
ENSMUSG00000029186	Pi4k2b	0	-1.20185	0.00591923	0.000345853
ENSMUSG00000043131	Mob1a	0	1.1159	0.00591923	0.000345769
ENSMUSG00000053841	Txlna	0	1.06555	0.00591923	0.000346104
ENSMUSG00000100274	1700006F04Rik	0	-1.48144	0.00591923	0.000345907
ENSMUSG00000043284	Tmem11	0	1.1448	0.00595021	0.000348424
ENSMUSG00000062077	Trim54	0	-1.67558	0.00595021	0.000348175
ENSMUSG00000051276	Actrt2	0	-1.51908	0.00595847	0.000349163
ENSMUSG00000058569	Tmed9	0	1.67993	0.00600721	0.000352276
ENSMUSG00000032040	Dcps	0	1.09446	0.0060222	0.000353524
ENSMUSG00000098160	Gm26974	0	-4.2865	0.0060222	0.000353671
ENSMUSG00000004207	Psap	0	1.22345	0.00603214	0.000354513
ENSMUSG00000026672	Optn	0	-0.929046	0.00606317	0.000356751
ENSMUSG00000028293	Slc35a1	0	1.41925	0.00606317	0.000356856
ENSMUSG00000011958	Bnip2	0	0.742619	0.00607569	0.000358893
ENSMUSG00000027459	Fam110a	0	-1.14552	0.00607569	0.000358618
ENSMUSG00000037405	Icam1	0	4.40842	0.00607569	0.000358693
ENSMUSG00000041961	Znrf3	0	-1.23775	0.00607569	0.00035848
ENSMUSG00000061950	Ppp4r1	0	-0.848594	0.00607569	0.00035874
ENSMUSG00000007458	M6pr	0	1.07037	0.00607827	0.000359305
ENSMUSG00000044167	Foxo1	0	2.47146	0.00607961	0.000359645
ENSMUSG00000047938	4930483J18Rik	0	-1.48995	0.006104	0.000361349
ENSMUSG00000029992	Gfpt1	0	-0.74975	0.00610702	0.000362342
ENSMUSG00000030852	Tacc2	0	2.3213	0.00610702	0.000362573
ENSMUSG00000049532	Sall2	0	3.27251	0.00610702	0.000362376
ENSMUSG00000069300	Hist1h2bj	0	3.41767	0.00610702	0.000362036
ENSMUSG00000054169	Ceacam10	0	-3.9714	0.00611789	0.000363705
ENSMUSG00000100487	1700072B07Rik	0	-1.89869	0.00611789	0.000363742
ENSMUSG00000052854	Nrk	0	4.26349	0.0061184	0.000364035
ENSMUSG00000028970	Abcb1b	0	5.06613	0.0061198	0.000364904
ENSMUSG00000031099	Smarca1	0	1.571	0.0061198	0.000364786
ENSMUSG00000040548	Tex2	0	-1.18506	0.0061198	0.000364701
ENSMUSG00000075419	Dolk	0	1.14617	0.00612017	0.00036545
ENSMUSG00000090861	Arf4os	0	-1.20357	0.00612017	0.00036529
ENSMUSG00000015957	Wnt11	0	5.00402	0.00612767	0.000366566
ENSMUSG00000031353	Rbbp7	0	1.34914	0.00612767	0.000367209
ENSMUSG00000042613	Pbxip1	0	1.51872	0.00612767	0.000366816
ENSMUSG00000063972	Nr6a1	0	-1.02709	0.00612767	0.000367014
ENSMUSG00000075511	1700001L05Rik	0	-1.11185	0.00612767	0.000366603
ENSMUSG00000021203	Otub2	0	-1.57195	0.0061292	0.000367563
ENSMUSG00000021986	Amer2	0	-1.55722	0.00614965	0.000369053
ENSMUSG00000031622	Sin3b	0	0.882754	0.0061855	0.000371733
ENSMUSG00000041992	Rapgef5	0	-1.88226	0.0061855	0.000371544
ENSMUSG00000050530	Fam171a1	0	2.58362	0.00620288	0.000373044
ENSMUSG00000022455	Wbp2nl	0	-1.70596	0.0062104	0.000374294
ENSMUSG00000045790	Ccdc149	0	3.9697	0.0062104	0.00037428
ENSMUSG00000045973	Slc25a51	0	1.34802	0.0062104	0.000374007
ENSMUSG00000028675	Pnrc2	0	1.05694	0.00621906	0.000375348
ENSMUSG00000041629	Fam104a	0	-0.817008	0.00621906	0.000375228
ENSMUSG00000051896	Tex37	0	-1.7819	0.00622303	0.000375854
ENSMUSG00000031594	Fgl1	0	4.28732	0.0062244	0.000376239
ENSMUSG00000031887	Tradd	0	1.54294	0.0062244	0.000376736
ENSMUSG00000085154	C130046K22Rik	0	-3.7961	0.0062244	0.000376669
ENSMUSG00000011427	Zfp790	0	3.85489	0.00623069	0.000377668
ENSMUSG00000022108	Itm2b	0	0.799154	0.00623069	0.000377917
ENSMUSG00000086430	4930551O13Rik	0	-1.63736	0.00623069	0.000377509
ENSMUSG00000025979	Mob4	0	1.2181	0.00623286	0.000378315
ENSMUSG00000100872	1700065J18Rik	0	-1.70688	0.00624202	0.000379138
ENSMUSG00000023577	Iqcf3	0	-1.59647	0.00624466	0.00037963
ENSMUSG00000085297	Gm11651	0	-1.41117	0.00624466	0.000379833
ENSMUSG00000032594	Ip6k1	0	-0.930607	0.00624793	0.000380463
ENSMUSG00000052429	Prmt1	0	1.44924	0.00624793	0.000380567
ENSMUSG00000030403	Vasp	0	-0.996322	0.00626797	0.000382056
ENSMUSG00000049719	Prss46	0	-1.28089	0.00626974	0.000382647
ENSMUSG00000055053	Nfic	0	1.60501	0.00626974	0.0003827
ENSMUSG00000033579	Fa2h	0	-1.36395	0.00627128	0.000383102
ENSMUSG00000040952	Rps19	0	0.971415	0.00627128	0.000383332
ENSMUSG00000021413	Prpf4b	0	0.896565	0.00627174	0.000383682
ENSMUSG00000068798	Rap1a	0	1.3365	0.00627174	0.000383896
ENSMUSG00000022125	Cln5	0	1.9151	0.00628174	0.000384777
ENSMUSG00000012848	Rps5	0	0.860571	0.00628383	0.000387202
ENSMUSG00000026568	Mpc2	0	-0.732754	0.00628383	0.000387093
ENSMUSG00000027775	Mfsd1	0	1.4959	0.00628383	0.00038667
ENSMUSG00000029596	Sdsl	0	1.48555	0.00628383	0.000386669
ENSMUSG00000031672	Got2	0	1.56704	0.00628383	0.000385872
ENSMUSG00000047675	Rps8	0	0.898456	0.00628383	0.00038659
ENSMUSG00000078179	Rnf148	0	-1.46397	0.00628383	0.00038653
ENSMUSG00000084971	4930579D09Rik	0	-2.06185	0.00628383	0.000385337
ENSMUSG00000090202	4930503B20Rik	0	-1.42224	0.00628383	0.000387326
ENSMUSG00000000420	Galnt1	0	1.44645	0.0062905	0.000388276
ENSMUSG00000020230	Prmt2	0	1.89865	0.0062905	0.000388034
ENSMUSG00000035469	Rcbtb1	0	1.8685	0.0062972	0.000388959
ENSMUSG00000038208	Pgap3	0	3.7912	0.00631933	0.000390596
ENSMUSG00000023092	Fhl1	0	2.20296	0.00632264	0.000391071
ENSMUSG00000053198	Prx	0	3.95675	0.00633959	0.000392391
ENSMUSG00000091147	4921509A06Rik	0	-1.47774	0.00634872	0.000393228
ENSMUSG00000024940	Ltbp3	0	3.51761	0.00641089	0.000397448
ENSMUSG00000027078	Ube2l6	0	1.84802	0.00641089	0.000397801
ENSMUSG00000064326	Siva1	0	0.955447	0.00641089	0.000397902
ENSMUSG00000028228	Cpne3	0	2.01918	0.00642219	0.000398878
ENSMUSG00000032299	Commd4	0	1.05042	0.006429	0.000399576
ENSMUSG00000068167	Csnka2ip	0	-1.44273	0.00643693	0.000400345
ENSMUSG00000028633	Ctps	0	1.46862	0.00643878	0.000400736
ENSMUSG00000038642	Ctss	0	2.1109	0.00644768	0.000401565
ENSMUSG00000059923	Grb2	0	1.54855	0.0064498	0.000401974
ENSMUSG00000025171	Ubtd1	0	-0.924078	0.00646482	0.000403653
ENSMUSG00000031490	Eif4ebp1	0	1.27958	0.00646482	0.000403338
ENSMUSG00000049761	Pmis2	0	-1.28582	0.00646482	0.00040374
ENSMUSG00000023088	Abcc1	0	1.02275	0.00646683	0.000405249
ENSMUSG00000027871	Hsd3b1	0	2.31405	0.00646683	0.000404804
ENSMUSG00000037369	Kdm6a	0	1.73159	0.00646683	0.000405197
ENSMUSG00000060407	Cyp2a12	0	-2.03157	0.00646683	0.000404407
ENSMUSG00000106938	RP23-73O10.1	0	-1.22734	0.00646683	0.000404681
ENSMUSG00000015312	Gadd45b	0	2.31152	0.00647859	0.000406264
ENSMUSG00000055200	Sertad3	0	1.67058	0.00648331	0.000406837
ENSMUSG00000102004	4933402C06Rik	0	-2.07973	0.00649121	0.000407611
ENSMUSG00000001642	Akr1b3	0	0.764093	0.00649839	0.000408376
ENSMUSG00000004951	Hspb1	0	1.48994	0.00649839	0.000409759
ENSMUSG00000016206	H2-M3	0	4.05936	0.00649839	0.000410009
ENSMUSG00000017561	Crlf3	0	1.33602	0.00649839	0.000409638
ENSMUSG00000028469	Npr2	0	2.99969	0.00649839	0.000409807
ENSMUSG00000029614	Rpl6	0	0.916034	0.00649839	0.00040963
ENSMUSG00000029814	Igf2bp3	0	-1.28745	0.00649839	0.000409368
ENSMUSG00000086369	E330017L17Rik	0	2.43513	0.00651906	0.000411592
ENSMUSG00000069971	4933402J07Rik	0	-1.6088	0.00652843	0.000412743
ENSMUSG00000084804	1700095J12Rik	0	-1.7816	0.00652843	0.000412575
ENSMUSG00000022462	Slc38a2	0	1.57136	0.00654939	0.000414348
ENSMUSG00000034793	G6pc3	0	-0.709575	0.00655202	0.000414795
ENSMUSG00000040466	Blvrb	0	1.63747	0.00655419	0.000415213
ENSMUSG00000029059	Fam213b	0	2.6165	0.00655468	0.000415524
ENSMUSG00000053062	Jam2	0	1.42151	0.00656951	0.000416745
ENSMUSG00000029213	Commd8	0	1.03617	0.0065739	0.000417305
ENSMUSG00000025218	Poll	0	-1.20552	0.00659516	0.00041922
ENSMUSG00000105596	RP23-3L20.8	0	-3.72466	0.00659516	0.000418951
ENSMUSG00000099354	1700124L16Rik	0	-1.26189	0.0066161	0.000420834
ENSMUSG00000028064	Sema4a	0	-1.25657	0.0066185	0.000421419
ENSMUSG00000094854	Gm5334	0	-1.56087	0.0066185	0.000421553
ENSMUSG00000011350	Gm5893	0	-1.38371	0.00663638	0.000423016
ENSMUSG00000032826	Ank2	0	-1.20173	0.00663638	0.00042326
ENSMUSG00000042737	Dpm3	0	1.34357	0.00664987	0.000424405
ENSMUSG00000107118	RP23-189N6.2	0	4.90389	0.00665343	0.000424917
ENSMUSG00000099574	1700121L03Rik	0	-1.46945	0.00665682	0.000425419
ENSMUSG00000059552	Trp53	0	1.602	0.00667469	0.000426846
ENSMUSG00000038690	Atp5j2	0	0.707259	0.00667494	0.000427148
ENSMUSG00000061461	Smim20	0	1.30347	0.0066826	0.000427925
ENSMUSG00000100430	1700095A13Rik	0	-2.68443	0.00668587	0.00042842
ENSMUSG00000032094	Cd3d	0	-1.45056	0.00669318	0.000429175
ENSMUSG00000003355	Fkbp11	0	3.95046	0.00669967	0.000430385
ENSMUSG00000031988	Vps26b	0	1.25788	0.00669967	0.000430451
ENSMUSG00000043099	Hic1	0	3.9277	0.00669967	0.000430352
ENSMUSG00000104872	RP23-431M7.2	0	-1.5788	0.00670071	0.000430805
ENSMUSG00000040843	Tiprl	0	-0.909784	0.00670579	0.000431418
ENSMUSG00000072941	Sod3	0	1.16541	0.00673147	0.000433359
ENSMUSG00000037336	Mfsd2b	0	-4.81333	0.00673148	0.000433936
ENSMUSG00000055762	Eef1d	0	-0.634079	0.00673148	0.000433728
ENSMUSG00000023572	Ccndbp1	0	1.3136	0.0067315	0.000434225
ENSMUSG00000035674	Ndufa3	0	0.687528	0.00673935	0.00043502
ENSMUSG00000042350	Arel1	0	-0.926832	0.00676424	0.000436917
ENSMUSG00000046957	Spz1	0	-1.71521	0.00677133	0.000437664
ENSMUSG00000015461	Atf6b	0	0.984618	0.00677221	0.000438011
ENSMUSG00000026940	Ccdc183	0	-1.46853	0.00678269	0.000439101
ENSMUSG00000040253	Gbp7	0	1.6554	0.00678269	0.000439301
ENSMUSG00000061474	Mrps36	0	-0.626973	0.00678269	0.00043956
ENSMUSG00000099923	1700105P06Rik	0	-1.36766	0.00678473	0.000439982
ENSMUSG00000022466	Rpap3	0	0.897721	0.00678614	0.000440364
ENSMUSG00000027298	Tyro3	0	1.90389	0.00679543	0.000442131
ENSMUSG00000031697	Orc6	0	1.07793	0.00679543	0.000441267
ENSMUSG00000042293	Gm5617	0	-1.47534	0.00679543	0.000442049
ENSMUSG00000073761	4933427I04Rik	0	-1.29031	0.00679543	0.000441796
ENSMUSG00000026411	Tmem9	0	1.10563	0.0067982	0.000443475
ENSMUSG00000040888	Gfer	0	-0.85169	0.0067982	0.000442933
ENSMUSG00000091957	Rps2-ps10	0	1.14253	0.0067982	0.000443461
ENSMUSG00000100727	1700003P14Rik	0	-1.31629	0.0067982	0.000443046
ENSMUSG00000030793	Pycard	0	2.13899	0.00680287	0.00044407
ENSMUSG00000029247	Paics	0	0.886835	0.00681397	0.000445487
ENSMUSG00000081739	Mdm4-ps	0	-1.11242	0.00681397	0.000445338
ENSMUSG00000090117	Gm16541	0	-1.65372	0.00681397	0.00044567
ENSMUSG00000030345	Dyrk4	0	-1.36362	0.00682021	0.000446849
ENSMUSG00000036435	Exoc1	0	1.44033	0.00682021	0.000446478
ENSMUSG00000090685	Gm9047	0	-1.308	0.00682021	0.000446954
ENSMUSG00000037070	Rbmxl1	0	1.12001	0.00682401	0.000447495
ENSMUSG00000052584	Serp2	0	-1.00885	0.00683436	0.000448467
ENSMUSG00000063971	1700011A15Rik	0	-1.40292	0.00684024	0.000449145
ENSMUSG00000025044	Msr1	0	-1.29453	0.0068404	0.000449448
ENSMUSG00000020019	Ntn4	0	2.38073	0.00684916	0.000450317
ENSMUSG00000040957	Cables1	0	5.22401	0.00685038	0.000450691
ENSMUSG00000031682	1700011L22Rik	0	-1.28379	0.00686265	0.000451791
ENSMUSG00000021770	Samd8	0	-0.876237	0.00687155	0.000452672
ENSMUSG00000030329	Pianp	0	4.8149	0.00688485	0.000453843
ENSMUSG00000026740	Dnajc1	0	0.956938	0.0068958	0.00045486
ENSMUSG00000003923	Tfam	0	-1.08017	0.00689952	0.000455506
ENSMUSG00000039262	Prrc2b	0	2.41855	0.00689952	0.000455696
ENSMUSG00000066800	Rnasel	0	2.43895	0.00690395	0.000456283
ENSMUSG00000062939	Stat4	0	-1.39289	0.00691572	0.000457358
ENSMUSG00000024186	Rgs11	0	2.40573	0.00691916	0.000457881
ENSMUSG00000005142	Man2b1	0	1.06538	0.00692894	0.000458825
ENSMUSG00000003420	Fcgrt	0	1.73135	0.00693254	0.00045936
ENSMUSG00000069255	Dusp22	0	-0.763272	0.00693638	0.000460208
ENSMUSG00000078886	Gm2026	0	4.05619	0.00693638	0.000460061
ENSMUSG00000048175	Asb8	0	-1.13691	0.00694197	0.000461109
ENSMUSG00000090553	Snrpe	0	0.968738	0.00694197	0.000461174
ENSMUSG00000020964	Sel1l	0	0.731557	0.00694352	0.000461574
ENSMUSG00000031657	Heatr3	0	1.44747	0.0070153	0.000466904
ENSMUSG00000070489	4930527J03Rik	0	-1.33563	0.0070153	0.000466946
ENSMUSG00000025525	Apool	0	1.39537	0.00701917	0.000467504
ENSMUSG00000028583	Pdpn	0	2.961	0.00702249	0.000468026
ENSMUSG00000029771	Irf5	0	3.55149	0.00703814	0.000469543
ENSMUSG00000032334	Loxl1	0	1.53831	0.00703814	0.000469718
ENSMUSG00000058709	Egln2	0	-0.824262	0.00703814	0.000469972
ENSMUSG00000100282	1700041C23Rik	0	-1.29208	0.00705256	0.000471237
ENSMUSG00000026778	Prkcq	0	-1.40693	0.00705941	0.000471997
ENSMUSG00000087653	1700087M22Rik	0	-2.77825	0.00707239	0.000473168
ENSMUSG00000020234	4930404N11Rik	0	-1.42971	0.00708495	0.000474312
ENSMUSG00000020867	Spata20	0	-1.45732	0.00708698	0.000474751
ENSMUSG00000107041	RP23-213N8.2	0	-3.45431	0.00708881	0.000475177
ENSMUSG00000048612	Myof	0	4.05456	0.00709559	0.000475935
ENSMUSG00000057093	C030039L03Rik	0	-0.868387	0.00710121	0.000476616
ENSMUSG00000027074	Slc43a3	0	4.8272	0.00710866	0.000477724
ENSMUSG00000039615	Stub1	0	0.678237	0.00710866	0.000477474
ENSMUSG00000024552	Slc14a2	0	-1.17907	0.00713662	0.000479909
ENSMUSG00000032440	Tgfbr2	0	2.78295	0.00714422	0.000481558
ENSMUSG00000035399	Oser1	0	-0.767897	0.00714422	0.000481523
ENSMUSG00000105308	RP23-37N15.4	0	-1.50904	0.00714422	0.000480982
ENSMUSG00000026831	1700007K13Rik	0	-1.15748	0.00716566	0.000483395
ENSMUSG00000055491	Pprc1	0	1.82425	0.00717771	0.000484515
ENSMUSG00000061244	Exoc5	0	1.19162	0.00718052	0.000485012
ENSMUSG00000025551	Fgf14	0	-1.65346	0.00718854	0.000486325
ENSMUSG00000031078	Cttn	0	0.916733	0.00718854	0.000486785
ENSMUSG00000037470	Uggt1	0	1.35189	0.00718854	0.000486286
ENSMUSG00000037705	Tecta	0	4.80414	0.00718854	0.000486745
ENSMUSG00000105423	RP23-21O1.1	0	-1.42923	0.00718923	0.000487139
ENSMUSG00000029272	Sult1e1	0	-3.31708	0.00719817	0.000488054
ENSMUSG00000023026	Dip2b	0	-0.874986	0.00719929	0.000488437
ENSMUSG00000004934	Pias4	0	-0.711302	0.00720398	0.000489976
ENSMUSG00000029790	Cep41	0	-1.33346	0.00720398	0.000490297
ENSMUSG00000031706	Rfx1	0	-1.2401	0.00720398	0.000490238
ENSMUSG00000033799	Fam208b	0	-0.908112	0.00720398	0.000489992
ENSMUSG00000036990	Otud4	0	-0.829452	0.00720398	0.000489144
ENSMUSG00000025428	Atp5a1	0	0.722948	0.00721895	0.000491625
ENSMUSG00000040706	Agmat	0	5.02936	0.00722951	0.000492654
ENSMUSG00000029660	Tex26	0	-1.28207	0.00723478	0.000493323
ENSMUSG00000018651	Tada2a	0	1.47742	0.00725368	0.000494922
ENSMUSG00000029333	Rasgef1b	0	2.80552	0.00727783	0.000497504
ENSMUSG00000037594	BC022687	0	-1.18761	0.00727783	0.000497486
ENSMUSG00000101483	1700016L21Rik	0	-1.2891	0.00727783	0.000497068
ENSMUSG00000014329	Bicc1	0	2.18063	0.0072826	0.000498142
ENSMUSG00000091337	Eid1	0	1.69553	0.0072929	0.000499159
ENSMUSG00000002147	Stat6	0	2.21704	0.00729982	0.000499945
ENSMUSG00000001844	Zdhhc4	0	-0.970346	0.00731223	0.000501108
ENSMUSG00000037742	Eef1a1	0	0.604353	0.00731823	0.000501832
ENSMUSG00000052906	Ubxn8	0	-1.07949	0.00731859	0.00050217
ENSMUSG00000025500	Lmntd2	0	-1.11713	0.00732277	0.000502771
ENSMUSG00000061462	Obscn	0	-4.76753	0.00733358	0.000503826
ENSMUSG00000020389	Cdkl3	0	-1.36097	0.00734185	0.000504709
ENSMUSG00000026963	Tmem210	0	-1.33478	0.00737888	0.000507886
ENSMUSG00000054385	Ceacam2	0	-1.72819	0.00737888	0.000507738
ENSMUSG00000023938	Aars2	0	-0.871057	0.00738403	0.000508557
ENSMUSG00000028609	Magoh	0	0.821176	0.00738685	0.000509067
ENSMUSG00000007872	Id3	0	2.78248	0.00738772	0.00050994
ENSMUSG00000027602	Map1lc3a	0	-0.627908	0.00738772	0.000509848
ENSMUSG00000029477	Morn3	0	-1.58654	0.00738772	0.000510347
ENSMUSG00000043153	Ispd	0	-1.14551	0.00738772	0.000510392
ENSMUSG00000029134	Plb1	0	-1.32021	0.00742507	0.000514199
ENSMUSG00000037251	Pomk	0	1.78551	0.00742507	0.000514107
ENSMUSG00000037376	Trmt6	0	0.794456	0.00742507	0.000513971
ENSMUSG00000075256	Cerkl	0	3.14279	0.00742507	0.000514244
ENSMUSG00000037204	Atg101	0	1.43451	0.00743614	0.000515329
ENSMUSG00000022698	Naa50	0	1.24383	0.00745385	0.000517832
ENSMUSG00000022844	Pdia5	0	1.49562	0.00745385	0.000517789
ENSMUSG00000027480	Sun5	0	-1.14333	0.00745385	0.000517575
ENSMUSG00000029863	Casp2	0	1.34619	0.00745385	0.000517755
ENSMUSG00000021486	Prelid1	0	1.65409	0.00745529	0.000518571
ENSMUSG00000026360	Rgs2	0	2.18904	0.00745529	0.000518404
ENSMUSG00000032640	Chsy1	0	2.06096	0.00745867	0.000519233
ENSMUSG00000036398	Ppp1r11	0	-1.11581	0.00745867	0.000519445
ENSMUSG00000061923	Odf1	0	-1.51449	0.00746721	0.000520359
ENSMUSG00000008307	1700109H08Rik	0	-1.4295	0.00746838	0.00052076
ENSMUSG00000000355	Mcts1	0	2.05203	0.00747275	0.000521384
ENSMUSG00000015134	Aldh1a3	0	1.81402	0.00748427	0.000522829
ENSMUSG00000030276	Ttll3	0	-1.26237	0.00748427	0.000522727
ENSMUSG00000030385	2900092C05Rik	0	-1.5418	0.00748606	0.000523274
ENSMUSG00000079316	Rab9	0	1.50055	0.00748681	0.000523648
ENSMUSG00000029128	Rab28	0	-0.913044	0.00749417	0.000524672
ENSMUSG00000031355	Arhgap6	0	4.98738	0.00749417	0.000524804
ENSMUSG00000020263	Appl2	0	0.938479	0.00750109	0.000525847
ENSMUSG00000079304	4933413G19Rik	0	-1.79991	0.00750109	0.00052593
ENSMUSG00000085286	Ube4bos3	0	-1.38784	0.0075087	0.000526785
ENSMUSG00000006519	Cyba	0	2.09983	0.00751005	0.000527202
ENSMUSG00000036964	Trim17	0	-1.49528	0.00751809	0.000528087
ENSMUSG00000095687	Rnaset2a	0	1.28627	0.00754754	0.000530479
ENSMUSG00000009585	Apobec3	0	3.94007	0.00759824	0.000534368
ENSMUSG00000005413	Hmox1	0	2.07168	0.00760679	0.000535868
ENSMUSG00000022098	Bmp1	0	3.43127	0.00760679	0.000536272
ENSMUSG00000022329	Stk3	0	0.967876	0.00760679	0.000535933
ENSMUSG00000070942	Il1rl2	0	3.95427	0.00760679	0.000536191
ENSMUSG00000073643	Wdfy1	0	-1.97496	0.00760969	0.000536802
ENSMUSG00000086816	Gm16726	0	-1.29786	0.00761197	0.000537289
ENSMUSG00000001783	Rtcb	0	0.836501	0.00763769	0.000539535
ENSMUSG00000017615	Tnfaip1	0	0.969385	0.00763769	0.000539758
ENSMUSG00000009115	Spatc1l	0	-1.40299	0.00764373	0.000540512
ENSMUSG00000033685	Ucp2	0	2.17204	0.00765458	0.000541607
ENSMUSG00000020444	Guk1	0	-0.623963	0.00765905	0.000542251
ENSMUSG00000010406	Mrpl52	0	0.711165	0.0076973	0.000545771
ENSMUSG00000020282	Rhbdf1	0	3.53436	0.0076973	0.000545411
ENSMUSG00000026655	Fam107b	0	-0.99424	0.0076973	0.000545948
ENSMUSG00000003812	Dnase2a	0	1.74158	0.0076999	0.000546462
ENSMUSG00000030894	Tpp1	0	1.58917	0.00771328	0.000548071
ENSMUSG00000056629	Fkbp2	0	0.782102	0.00771328	0.00054805
ENSMUSG00000068882	Ssb	0	1.05011	0.00773015	0.000549601
ENSMUSG00000042672	Dcst1	0	-1.32872	0.00773942	0.000550591
ENSMUSG00000038546	Ranbp9	0	-0.879879	0.0077531	0.000551896
ENSMUSG00000072964	Bhlhb9	0	1.9688	0.00775666	0.000552482
ENSMUSG00000072814	Gm7982	0	-4.3738	0.00776086	0.000553113
ENSMUSG00000051469	Zfp191	0	0.851307	0.00779156	0.000555635
ENSMUSG00000025757	Hspa4l	0	-1.24306	0.00779341	0.000556434
ENSMUSG00000031996	Aplp2	0	0.701222	0.00779341	0.0005562
ENSMUSG00000026875	Traf1	0	-1.88369	0.00784246	0.000560692
ENSMUSG00000030530	Furin	0	1.90774	0.00784246	0.000560635
ENSMUSG00000092522	Gm20389	0	-1.44846	0.00784246	0.000560943
ENSMUSG00000063409	Lrrc43	0	-1.45386	0.00785857	0.000562656
ENSMUSG00000078920	Ifi47	0	4.44809	0.00785857	0.000562768
ENSMUSG00000020121	Srgap1	0	-1.39416	0.00786105	0.000563282
ENSMUSG00000027446	9230104L09Rik	0	-4.0144	0.00786313	0.000563768
ENSMUSG00000008136	Fhl2	0	1.85022	0.00787215	0.000565763
ENSMUSG00000022421	Nptxr	0	-1.33589	0.00787215	0.000565452
ENSMUSG00000030725	Lipt2	0	2.28272	0.00787215	0.000564785
ENSMUSG00000042032	Mat2b	0	1.37716	0.00787215	0.0005653
ENSMUSG00000020530	Ggnbp2	0	-0.773832	0.00787673	0.000566429
ENSMUSG00000049800	Sertad2	0	-0.825865	0.00791027	0.000569179
ENSMUSG00000013465	Nelfb	0	0.805395	0.00791593	0.000570264
ENSMUSG00000020044	Timp3	0	1.8192	0.00791593	0.000570058
ENSMUSG00000028753	Vwa5b1	0	-1.43223	0.00792475	0.000571239
ENSMUSG00000024687	Osbp	0	-0.856684	0.00793371	0.000572224
ENSMUSG00000042320	Prox2	0	-1.16312	0.00794815	0.000573606
ENSMUSG00000031530	Dusp4	0	-1.4374	0.00796118	0.000575569
ENSMUSG00000032562	Gnai2	0	0.992634	0.00796118	0.000574889
ENSMUSG00000062184	Hs6st2	0	4.8334	0.00796118	0.000575396
ENSMUSG00000041028	Ghitm	0	-0.666809	0.00797346	0.000576797
ENSMUSG00000031790	Mmp15	0	4.47662	0.00799032	0.000578359
ENSMUSG00000031509	1700016D06Rik	0	-1.3474	0.00799746	0.000579219
ENSMUSG00000056815	Gm6812	0	-1.90166	0.00802127	0.000582274
ENSMUSG00000101634	1700066B17Rik	0	-1.48552	0.00802127	0.000582202
ENSMUSG00000032514	Ttc21a	0	-1.23707	0.00804501	0.000584384
ENSMUSG00000022346	Myc	0	4.08295	0.00805635	0.000585602
ENSMUSG00000035847	Ids	0	3.03078	0.00805635	0.000585898
ENSMUSG00000040990	Sh3kbp1	0	-0.942413	0.00806627	0.000587223
ENSMUSG00000090841	Myl6	0	0.853108	0.00806627	0.000587309
ENSMUSG00000031767	Nudt7	0	3.21225	0.00807556	0.000588331
ENSMUSG00000061559	Wdr61	0	0.748952	0.0080836	0.000589263
ENSMUSG00000059690	1700020N15Rik	0	-1.64509	0.00809007	0.000590081
ENSMUSG00000038845	Phb	0	1.07482	0.00809885	0.000591415
ENSMUSG00000039962	Olfr906	0	-4.28877	0.00809885	0.000591105
ENSMUSG00000056812	St8sia3	0	-1.07079	0.00817442	0.000597283
ENSMUSG00000074454	Defb33	0	-1.49491	0.00818648	0.000598515
ENSMUSG00000029607	Ankrd61	0	-1.239	0.00819222	0.000599526
ENSMUSG00000037300	Ttc13	0	1.81074	0.00819222	0.000599842
ENSMUSG00000038973	Cldnd2	0	-1.56639	0.00819222	0.000600688
ENSMUSG00000039220	Ppp1r10	0	-0.943744	0.00819222	0.000600005
ENSMUSG00000050761	Gp1bb	0	-0.85829	0.00819222	0.000600679
ENSMUSG00000048003	Catsper4	0	-1.23942	0.00821328	0.000602584
ENSMUSG00000040852	Plekhh2	0	-1.79124	0.00824214	0.000605054
ENSMUSG00000052419	2610001J05Rik	0	1.47608	0.00824683	0.000605751
ENSMUSG00000007815	Rhoa	0	1.14878	0.00825244	0.000606751
ENSMUSG00000050089	Akap4	0	-1.61958	0.00825244	0.00060687
ENSMUSG00000036046	5031439G07Rik	0	-1.27703	0.00825482	0.000607398
ENSMUSG00000024621	Csf1r	0	1.71231	0.00826808	0.000608728
ENSMUSG00000020946	Gosr2	0	-0.619734	0.0082757	0.000609643
ENSMUSG00000051550	Zfp579	0	3.27319	0.00827667	0.000610423
ENSMUSG00000072944	Nup62cl	0	1.1535	0.00827667	0.000610296
ENSMUSG00000013622	Atraid	0	1.0319	0.0082947	0.000613052
ENSMUSG00000027506	Tpd52	0	1.25613	0.0082947	0.000613178
ENSMUSG00000030077	Chl1	0	-1.65922	0.0082947	0.000613311
ENSMUSG00000061360	Phf5a	0	1.01599	0.0082947	0.000612947
ENSMUSG00000092518	Fam71e2	0	-1.36086	0.0082947	0.000613528
ENSMUSG00000094777	Hist1h2ap	0	1.6471	0.00829751	0.000614091
ENSMUSG00000028958	Tmub1	0	1.87541	0.00829795	0.000614834
ENSMUSG00000087519	AV039307	0	-1.26489	0.00829795	0.000614735
ENSMUSG00000058690	Ccser2	0	-0.917479	0.00830095	0.000615411
ENSMUSG00000002812	Flii	0	1.09309	0.00830707	0.000616221
ENSMUSG00000031330	Zcchc13	0	-1.84932	0.00831165	0.000616916
ENSMUSG00000022103	Gfra2	0	-1.44184	0.00832707	0.000618417
ENSMUSG00000022440	C1qtnf6	0	3.03405	0.00833979	0.000620041
ENSMUSG00000027674	Pex5l	0	-1.06403	0.00833979	0.000620076
ENSMUSG00000006651	Aplp1	0	2.04308	0.00834915	0.000621129
ENSMUSG00000019301	Hsd17b1	0	3.82277	0.00835643	0.000622567
ENSMUSG00000032085	Tagln	0	2.58008	0.00835643	0.000622187
ENSMUSG00000096153	BC061195	0	-1.42391	0.00835643	0.000622744
ENSMUSG00000028005	Gucy1b3	0	4.11585	0.00835892	0.000623645
ENSMUSG00000039218	Srrm2	0	1.15278	0.00835892	0.000623596
ENSMUSG00000050199	Lgr4	0	2.3915	0.00836161	0.000624204
ENSMUSG00000024781	Lipa	0	2.32786	0.00837682	0.000625698
ENSMUSG00000039523	Cep104	0	-0.92837	0.00838966	0.000627246
ENSMUSG00000087360	Gm15104	0	-1.16296	0.00838966	0.000627375
ENSMUSG00000015671	Psma2	0	1.04447	0.00839507	0.000628139
ENSMUSG00000021056	Tex21	0	-1.1309	0.00848931	0.000635917
ENSMUSG00000037060	Prkcdbp	0	2.68204	0.00848931	0.000635685
ENSMUSG00000104217	Gm37988	0	-2.88984	0.00849306	0.000636561
ENSMUSG00000024070	Prkd3	0	1.28803	0.00849675	0.000637202
ENSMUSG00000074825	Itpripl1	0	-1.11087	0.00849863	0.000637707
ENSMUSG00000071686	Tex13a	0	-1.46006	0.00851093	0.000638993
ENSMUSG00000063931	Pepd	0	1.06206	0.00851973	0.000640019
ENSMUSG00000031559	4930555F03Rik	0	-2.02681	0.00852697	0.000640928
ENSMUSG00000067873	Htatsf1	0	0.932295	0.00854774	0.000642855
ENSMUSG00000029314	Agpat9	0	-1.56773	0.00855713	0.000643928
ENSMUSG00000027971	Ndst4	0	-1.13921	0.00855896	0.000644932
ENSMUSG00000044148	1810030O07Rik	0	1.86165	0.00855896	0.000644863
ENSMUSG00000072812	Ahnak2	0	3.81082	0.00855896	0.000645164
ENSMUSG00000001131	Timp1	0	4.00292	0.00856541	0.000646017
ENSMUSG00000100336	Gm29601	0	-1.17902	0.00857669	0.000647235
ENSMUSG00000031452	1700029H14Rik	0	-1.58912	0.00859951	0.000649325
ENSMUSG00000027365	Trpm7	0	1.31463	0.00860896	0.000650407
ENSMUSG00000045534	Kcna5	0	5.23612	0.00861316	0.000651094
ENSMUSG00000044957	Pp2d1	0	-1.39615	0.00862881	0.0006532
ENSMUSG00000061288	Taok3	0	1.02466	0.00862881	0.000653385
ENSMUSG00000099811	Gm28411	0	-1.15464	0.00862881	0.000653333
ENSMUSG00000032293	Ireb2	0	-0.859105	0.0086371	0.000654382
ENSMUSG00000084234	4933405O20Rik	0	-1.46716	0.00865546	0.000656143
ENSMUSG00000023075	Akirin1	0	-0.929998	0.00867094	0.000658386
ENSMUSG00000052363	Zdhhc19	0	-1.1969	0.00867094	0.000657778
ENSMUSG00000012422	Tmem167	0	0.885478	0.0086798	0.000659475
ENSMUSG00000002550	Uck1	0	1.54308	0.00870526	0.000661825
ENSMUSG00000039286	Fndc3b	0	2.26323	0.00870526	0.000662155
ENSMUSG00000049130	C5ar1	0	4.68504	0.00871305	0.00066312
ENSMUSG00000031504	Rab20	0	1.49019	0.00874322	0.00066579
ENSMUSG00000046982	Tshz1	0	1.69787	0.00875151	0.000666796
ENSMUSG00000029044	4930584F24Rik	0	-1.33598	0.00875929	0.000667764
ENSMUSG00000037689	Tmem247	0	-1.42306	0.00876977	0.000669314
ENSMUSG00000099995	1700036G14Rik	0	-1.21362	0.00876977	0.000669165
ENSMUSG00000029521	Chek2	0	2.84172	0.00879119	0.000671324
ENSMUSG00000057541	Pus7	0	1.46236	0.00880076	0.000672432
ENSMUSG00000040848	Sft2d2	0	1.64327	0.00880581	0.000673195
ENSMUSG00000027597	Ahcy	0	1.01079	0.00882466	0.000675013
ENSMUSG00000100865	Gm9320	0	-4.26259	0.00883125	0.000675896
ENSMUSG00000024063	Lbh	0	4.04145	0.00886359	0.00067875
ENSMUSG00000036013	Fam122c	0	-1.19203	0.00886903	0.000679782
ENSMUSG00000100626	Gm14483	0	-1.26042	0.00886903	0.000679926
ENSMUSG00000084909	4930528G23Rik	0	-4.21678	0.00887623	0.000681238
ENSMUSG00000095179	Gm21638	0	-6.5533	0.00887623	0.000681169
ENSMUSG00000100314	1700010J16Rik	0	-1.81207	0.00888051	0.000681946
ENSMUSG00000037601	Nme1	0	0.83258	0.00888914	0.00068299
ENSMUSG00000032314	Etfa	0	1.18433	0.00890651	0.000684705
ENSMUSG00000056509	Gm9999	0	-1.63926	0.0089164	0.000685848
ENSMUSG00000054226	Tprkb	0	1.1682	0.00892773	0.000687483
ENSMUSG00000062647	Rpl7a	0	0.768958	0.00892773	0.000687397
ENSMUSG00000007591	Tssk4	0	-1.19509	0.00893773	0.000689735
ENSMUSG00000045217	Ppp1r2-ps9	0	-1.29044	0.00893773	0.00069013
ENSMUSG00000048922	Cdca2	0	-0.865451	0.00893773	0.000689784
ENSMUSG00000071001	Hrct1	0	3.64866	0.00893773	0.000690167
ENSMUSG00000073077	Gm7173	0	-1.7036	0.00893773	0.000689129
ENSMUSG00000021217	Tshz3	0	4.68588	0.00893887	0.000690637
ENSMUSG00000024104	Fam21	0	1.06262	0.00894086	0.000691667
ENSMUSG00000038280	Ostm1	0	1.43129	0.00894086	0.000691939
ENSMUSG00000046351	Zfp322a	0	1.06427	0.00894086	0.000691719
ENSMUSG00000034560	A230046K03Rik	0	1.39193	0.00894619	0.000692734
ENSMUSG00000031283	Chrdl1	0	2.02186	0.00895502	0.000694142
ENSMUSG00000057897	Camk2b	0	-1.55973	0.00895502	0.000694184
ENSMUSG00000043629	1700019D03Rik	0	-1.49192	0.00896581	0.000695405
ENSMUSG00000046532	Ar	0	1.9582	0.00897346	0.000696382
ENSMUSG00000028603	Scp2	0	1.05764	0.00898493	0.00069768
ENSMUSG00000033577	Myo6	0	1.21395	0.00898493	0.000698041
ENSMUSG00000040850	Psme4	0	-1.12071	0.00901191	0.000700524
ENSMUSG00000028962	Slc4a2	0	0.963825	0.00902283	0.000701758
ENSMUSG00000085418	Grip1os1	0	-1.5853	0.00903524	0.00070311
ENSMUSG00000084782	Gm11213	0	-1.36096	0.00903608	0.000703563
ENSMUSG00000039952	Dag1	0	1.8934	0.00906752	0.000706399
ENSMUSG00000030213	Atf7ip	0	0.930151	0.00906903	0.000706904
ENSMUSG00000026113	Inpp4a	0	-1.43384	0.00908904	0.000708854
ENSMUSG00000027247	Arhgap1	0	1.47299	0.00910994	0.000710873
ENSMUSG00000074502	Ubtfl1	0	-4.03373	0.00912758	0.00071264
ENSMUSG00000079467	Gm14966	0	-1.21832	0.00914142	0.000714112
ENSMUSG00000001833	2007-09-01	0	0.915145	0.00914223	0.000715263
ENSMUSG00000029925	Tbxas1	0	4.2753	0.00914223	0.000715349
ENSMUSG00000030802	Bckdk	0	1.19791	0.00914223	0.000715016
ENSMUSG00000057788	Ddx49	0	-0.787039	0.00915539	0.000716772
ENSMUSG00000070544	Top1	0	0.688692	0.00918256	0.000719291
ENSMUSG00000025728	Pigq	0	1.47804	0.00918302	0.000720113
ENSMUSG00000036442	Thap11	0	1.0577	0.00918302	0.000720022
ENSMUSG00000024571	Gm16286	0	1.31023	0.0091855	0.00072112
ENSMUSG00000031278	Acsl4	0	1.3147	0.0091855	0.00072089
ENSMUSG00000032547	Ryk	0	1.63172	0.0091855	0.000721488
ENSMUSG00000034681	Rnps1	0	0.752065	0.00919567	0.00072268
ENSMUSG00000068270	Shroom4	0	3.91688	0.00919974	0.000723394
ENSMUSG00000042854	Trp53rkb	0	-0.941568	0.00921216	0.000724765
ENSMUSG00000073000	Gm10451	0	2.6899	0.00922109	0.000726119
ENSMUSG00000074513	Arfip1	0	1.339	0.00922109	0.000726257
ENSMUSG00000010376	Nedd8	0	0.650807	0.00922188	0.00072704
ENSMUSG00000022822	Abcc5	0	1.94152	0.00922188	0.000727108
ENSMUSG00000078861	Zfp931	0	3.34501	0.0092421	0.000729098
ENSMUSG00000084984	Far1os	0	-1.54283	0.00924794	0.00073035
ENSMUSG00000105914	RP23-173L24.3	0	-3.37319	0.00924794	0.000730055
ENSMUSG00000027703	Lrriq4	0	-1.29094	0.00925207	0.000731109
ENSMUSG00000090223	Pcp4	0	-3.85388	0.00925207	0.000731469
ENSMUSG00000101494	Gm21792	0	-4.4006	0.00926352	0.00073277
ENSMUSG00000020532	Acaca	0	1.03329	0.00926378	0.000733188
ENSMUSG00000056116	H2-T22	0	3.84398	0.0092711	0.000734164
ENSMUSG00000032812	Arap1	0	4.18814	0.00927242	0.000734665
ENSMUSG00000075510	Fam187a	0	-1.4538	0.00927377	0.000735169
ENSMUSG00000020622	Nt5c1b	0	-1.43387	0.00927805	0.000737956
ENSMUSG00000021998	Lcp1	0	2.2189	0.00927805	0.000736798
ENSMUSG00000022865	Cxadr	0	3.76413	0.00927805	0.000738683
ENSMUSG00000049491	Slc36a3	0	-1.64453	0.00927805	0.000738686
ENSMUSG00000062328	Rpl17	0	0.926708	0.00927805	0.000738367
ENSMUSG00000078784	1810022K09Rik	0	1.60952	0.00927805	0.00073662
ENSMUSG00000100954	Gm10138	0	-1.00231	0.00927805	0.000736377
ENSMUSG00000101017	Gm21658	0	-3.68615	0.00927805	0.000737119
ENSMUSG00000001383	Zmat2	0	0.794936	0.00930509	0.000741237
ENSMUSG00000040029	Ipo8	0	1.42634	0.00932129	0.000742926
ENSMUSG00000040711	Sh3pxd2b	0	4.34213	0.00932874	0.000743919
ENSMUSG00000021414	Fam217a	0	-1.37414	0.00933616	0.000745199
ENSMUSG00000025040	Fundc1	0	1.99155	0.00933616	0.000746498
ENSMUSG00000026553	Copa	0	0.740216	0.00933616	0.000747309
ENSMUSG00000037370	Enpp1	0	3.57469	0.00933616	0.000746162
ENSMUSG00000039007	Cpq	0	1.01403	0.00933616	0.000746978
ENSMUSG00000060373	Hnrnpc	0	0.879177	0.00933616	0.000746806
ENSMUSG00000097075	D830044I16Rik	0	-1.36498	0.00933616	0.000746467
ENSMUSG00000030960	Mettl10	0	1.77561	0.00934616	0.000748695
ENSMUSG00000068335	Dok1	0	3.84239	0.00934616	0.000748909
ENSMUSG00000026790	Odf2	0	-1.35335	0.00935525	0.000750038
ENSMUSG00000030004	Nat8	0	-2.7631	0.00937042	0.000751655
ENSMUSG00000024426	Atat1	0	-0.926852	0.00937365	0.000752315
ENSMUSG00000002409	Dyrk1b	0	-1.17755	0.00937638	0.000753739
ENSMUSG00000025959	Klf7	0	1.71057	0.00937638	0.000753658
ENSMUSG00000048787	Dcun1d3	0	-1.07035	0.00937638	0.000753562
ENSMUSG00000040541	Tmem225	0	-1.22968	0.00937838	0.000754301
ENSMUSG00000053332	Gas5	0	1.0535	0.00939204	0.000755802
ENSMUSG00000031529	Tnks	0	-0.938535	0.00939428	0.000756401
ENSMUSG00000033107	Rnf125	0	-1.0671	0.00939428	0.000756786
ENSMUSG00000000378	Ccm2	0	1.53075	0.00940162	0.00075778
ENSMUSG00000032673	Prorsd1	0	1.3978	0.00942011	0.000759673
ENSMUSG00000081926	Gm15536	0	0.917019	0.00942336	0.000760339
ENSMUSG00000058252	Tcp11x2	0	-1.34201	0.0094279	0.000761513
ENSMUSG00000070348	Ccnd1	0	1.68909	0.0094279	0.000761416
ENSMUSG00000030629	Zfand6	0	-0.759748	0.00944876	0.000763602
ENSMUSG00000078129	Actl10	0	-1.22573	0.00944955	0.00076407
ENSMUSG00000081606	Gm9059	0	-1.57735	0.00946213	0.000765492
ENSMUSG00000032393	Dpp8	0	-0.879743	0.00948535	0.000767777
ENSMUSG00000020570	Sypl	0	-0.605293	0.00949704	0.000769129
ENSMUSG00000002768	Mea1	0	-0.890365	0.00949928	0.000770124
ENSMUSG00000050545	Fam228b	0	-1.44616	0.00949928	0.000770004
ENSMUSG00000062866	Phactr2	0	1.1917	0.00951176	0.000771543
ENSMUSG00000029203	Ube2k	0	-0.60256	0.00951181	0.000771954
ENSMUSG00000035559	Mpv17l2	0	1.47852	0.00951688	0.000772872
ENSMUSG00000090236	Car15	0	-2.53985	0.00951688	0.000773181
ENSMUSG00000022657	Cd96	0	-1.2507	0.009551	0.00077677
ENSMUSG00000066383	Iqcf1	0	-1.51333	0.009551	0.000776449
ENSMUSG00000055204	Ankrd17	0	1.0895	0.00955607	0.000777591
ENSMUSG00000022452	Smdt1	0	0.696476	0.00955849	0.000778198
ENSMUSG00000024725	Ostf1	0	1.51197	0.00956035	0.000778758
ENSMUSG00000020270	Smim23	0	-1.41037	0.00956402	0.000779466
ENSMUSG00000022634	Yaf2	0	1.1896	0.00957306	0.000780919
ENSMUSG00000025340	Rabgef1	0	1.16821	0.00957306	0.000781936
ENSMUSG00000030701	Plekhb1	0	3.37983	0.00957306	0.000782252
ENSMUSG00000039611	Tmem246	0	-1.0571	0.00957306	0.00078178
ENSMUSG00000100729	Gm29010	0	-4.5036	0.00957306	0.00078107
ENSMUSG00000040367	Lrrd1	0	-1.44126	0.00957355	0.000782702
ENSMUSG00000021156	Zmynd11	0	1.25363	0.00958957	0.000784422
ENSMUSG00000050321	Neto1	0	-4.75672	0.00960623	0.000786196
ENSMUSG00000037089	Slc35b2	0	1.58673	0.00961606	0.000787412
ENSMUSG00000016481	Cr1l	0	1.79843	0.009624	0.000789298
ENSMUSG00000018415	Gid4	0	-0.928515	0.009624	0.000789274
ENSMUSG00000031328	Flna	0	1.99739	0.009624	0.000788569
ENSMUSG00000020636	Allc	0	-1.40683	0.00962899	0.00079012
ENSMUSG00000028931	Kcnab2	0	-1.235	0.00963339	0.000790893
ENSMUSG00000002379	Ndufa11	0	0.621802	0.00963658	0.00079198
ENSMUSG00000036632	Alg5	0	1.06384	0.00963658	0.000791684
ENSMUSG00000004032	Gstm5	0	-1.20355	0.00964855	0.00079379
ENSMUSG00000025007	Aldh18a1	0	2.5774	0.00964855	0.000793487
ENSMUSG00000060726	Tmsb15a	0	-1.65643	0.00965081	0.000794389
ENSMUSG00000087017	4930417H01Rik	0	-1.21783	0.00965363	0.000795034
ENSMUSG00000024026	Glo1	0	1.11384	0.00966576	0.000796446
ENSMUSG00000089875	Etohd2	0	-1.11307	0.00968313	0.000798292
ENSMUSG00000040225	Prrc2c	0	1.07947	0.0096851	0.00079887
ENSMUSG00000030595	Nfkbib	0	-0.776392	0.0097031	0.00080077
ENSMUSG00000050994	Adgb	0	-1.19029	0.00973187	0.000803561
ENSMUSG00000027882	Stxbp3	0	1.29801	0.00973548	0.000804283
ENSMUSG00000041328	Pcf11	0	-0.827083	0.00973548	0.000804692
ENSMUSG00000038393	Txnip	0	1.07582	0.00974842	0.000806179
ENSMUSG00000037197	Rbm17	0	0.822632	0.00976147	0.000807675
ENSMUSG00000030209	Grin2b	0	-1.5593	0.0097653	0.000808411
ENSMUSG00000032244	Fem1b	0	-1.02696	0.00977951	0.000810006
ENSMUSG00000030905	Crym	0	3.3997	0.00980663	0.000812672
ENSMUSG00000020610	Amz2	0	-0.968627	0.00982843	0.000815312
ENSMUSG00000024392	Bag6	0	-0.887015	0.00982843	0.000816161
ENSMUSG00000050685	Ccdc54	0	-1.67397	0.00982843	0.000816055
ENSMUSG00000101619	Gm28436	0	-3.59525	0.00982843	0.000815487
ENSMUSG00000028793	Rnf19b	0	-1.09964	0.00984227	0.000817732
ENSMUSG00000022246	Rai14	0	-0.9261	0.0098855	0.000821746
ENSMUSG00000021374	Nup153	0	-0.95874	0.00990411	0.000824141
ENSMUSG00000046201	Scaf8	0	0.991825	0.00990411	0.000823988
ENSMUSG00000062115	Rai1	0	2.73338	0.0099113	0.000825164
ENSMUSG00000066500	Izumo2	0	-1.57515	0.0099119	0.000825638
ENSMUSG00000026150	Mff	0	-0.827536	0.00992759	0.00082737
ENSMUSG00000074591	Ankub1	0	-3.95497	0.0099288	0.000827895
ENSMUSG00000001436	Slc19a1	0	3.09947	0.00992898	0.000830151
ENSMUSG00000021415	4933417A18Rik	0	-1.43532	0.00992898	0.000830461
ENSMUSG00000027996	Sfrp2	0	3.90413	0.00992898	0.00083034
ENSMUSG00000028601	Echdc2	0	3.95373	0.00992898	0.000829432
ENSMUSG00000031652	N4bp1	0	1.05174	0.00992898	0.00083038
ENSMUSG00000040919	4930505A04Rik	0	-1.54805	0.00994296	0.000832056
ENSMUSG00000025856	Pdgfa	0	1.04511	0.00994787	0.000832893
ENSMUSG00000036138	Acaa1a	0	1.23812	0.00994821	0.000833347
ENSMUSG00000096252	Tes3-ps	0	-3.35524	0.00996424	0.000835116
ENSMUSG00000053684	BC048403	0	3.19532	0.00996792	0.000835851
ENSMUSG00000094651	Gal3st2	0	3.80702	0.00998384	0.000837614
ENSMUSG00000025173	Wdr45b	0	0.790894	0.00999045	0.000838596
ENSMUSG00000018770	Atp5g3	0	1.073	0.00999666	0.000839911
ENSMUSG00000100683	Gm28186	0	-3.54574	0.00999666	0.000839972
ENSMUSG00000041453	Rpl21	0	0.861987	0.0100007	0.000840742
ENSMUSG00000070871	Ccnyl1	0	-1.06802	0.0100333	0.000843912
ENSMUSG00000043873	Chil5	0	-2.99066	0.010055	0.000846169
ENSMUSG00000036104	Rab3gap1	0	0.943152	0.0100615	0.000847141
ENSMUSG00000024457	Trim26	0	1.28501	0.0100622	0.000847633
ENSMUSG00000035152	Ap2b1	0	-0.905092	0.0100638	0.000848817
ENSMUSG00000040552	C3ar1	0	2.96213	0.0100638	0.000849048
ENSMUSG00000040681	Hmgn1	0	0.979923	0.0100638	0.000849059
ENSMUSG00000029063	Nadk	0	0.760441	0.0100722	0.0008502
ENSMUSG00000028837	Psmb2	0	0.803797	0.0100861	0.000852234
ENSMUSG00000036800	Fam135b	0	-1.15843	0.0100861	0.000852025
ENSMUSG00000005397	Nid1	0	1.91436	0.0100889	0.000855849
ENSMUSG00000009647	Mcu	0	-1.08911	0.0100889	0.000854121
ENSMUSG00000015247	Nipsnap3b	0	1.32936	0.0100889	0.000855925
ENSMUSG00000031651	Triml1	0	-1.11593	0.0100889	0.000855386
ENSMUSG00000036825	Ssx2ip	0	-1.56865	0.0100889	0.000854862
ENSMUSG00000050876	Spata31d1a	0	-1.4446	0.0100889	0.000853046
ENSMUSG00000059237	Ppp1r2-ps4	0	-4.36597	0.0100889	0.000855348
ENSMUSG00000070424	Art5	0	-1.26587	0.0100889	0.000853577
ENSMUSG00000050071	Bex1	0	3.12527	0.0101129	0.000858395
ENSMUSG00000026374	Tsn	0	0.654495	0.010119	0.00085935
ENSMUSG00000027416	Otor	0	4.59422	0.0101207	0.000859925
ENSMUSG00000015291	Gdi1	0	2.00165	0.0101317	0.00086151
ENSMUSG00000034109	Golim4	0	2.48528	0.0101317	0.000861816
ENSMUSG00000066362	Rps13-ps1	0	2.18969	0.0101317	0.000862162
ENSMUSG00000029437	Il31	0	-1.24786	0.010142	0.000863937
ENSMUSG00000039126	Prune2	0	4.65149	0.010142	0.000863632
ENSMUSG00000060093	Hist1h4a	0	-1.36444	0.010142	0.000864771
ENSMUSG00000100231	Gm29554	0	-3.89806	0.010142	0.000864495
ENSMUSG00000002900	Lamb1	0	2.35803	0.0101631	0.000867012
ENSMUSG00000096768	Erdr1	0	1.43733	0.0101731	0.000868297
ENSMUSG00000004894	Hapln2	0	-1.2181	0.0101753	0.000868923
ENSMUSG00000023031	Cela1	0	4.02075	0.0101927	0.000870845
ENSMUSG00000038057	Dbil5	0	-1.58423	0.0102057	0.000872387
ENSMUSG00000028441	1110017D15Rik	0	-1.4796	0.0102258	0.000874548
ENSMUSG00000003604	Aven	0	-0.983977	0.0102318	0.000879404
ENSMUSG00000020029	Nudt4	0	-0.788118	0.0102318	0.000877139
ENSMUSG00000025937	Lactb2	0	2.38184	0.0102318	0.000879876
ENSMUSG00000025964	Adam23	0	3.94764	0.0102318	0.000878186
[truncated: 2,942 more rows]

## Sheet: WT vs KO TM
Supplementary Table 1
Differentially expressed genes (identified in DEGUST using FDR cut-off <0.05, Abs log FC >1.5X) between Inha WT and KO 'normal' (N), tumour associated tubules (TAT) and tumour regions (TM) in adult mouse testes
gene_id	gene_name	InhaWT	InhaKO_N (Log2 Fold Change)	FDR (False Discovery Rate)	P value
ENSMUSG00000050708	Ftl1	0	3.74262	1.16936e-08	5.00538e-13
ENSMUSG00000001829	Clpb	0	-2.94705	2.79092e-08	1.0354e-11
ENSMUSG00000018428	Akap1	0	-3.35556	2.79092e-08	5.82315e-12
ENSMUSG00000024661	Fth1	0	2.7172	2.79092e-08	1.35518e-11
ENSMUSG00000026922	Agpat2	0	-3.25996	2.79092e-08	9.52193e-12
ENSMUSG00000027562	Car2	0	-3.95932	2.79092e-08	1.5182e-11
ENSMUSG00000032968	Inha	0	-4.01472	2.79092e-08	3.7403e-12
ENSMUSG00000037012	Hk1	0	-3.04466	2.79092e-08	6.66054e-12
ENSMUSG00000044792	Isca1	0	-2.66384	2.79092e-08	1.55303e-11
ENSMUSG00000052305	Hbb-bs	0	5.88634	2.79092e-08	1.11333e-11
ENSMUSG00000060802	B2m	0	3.2018	2.79092e-08	1.13992e-11
ENSMUSG00000069516	Lyz2	0	4.16517	2.79092e-08	1.54282e-11
ENSMUSG00000069917	Hba-a2	0	5.54581	2.79092e-08	7.64317e-12
ENSMUSG00000028896	Rcc1	0	-3.17196	2.95908e-08	1.77327e-11
ENSMUSG00000031545	Agpat6	0	-2.14513	3.03795e-08	2.08061e-11
ENSMUSG00000073411	H2-D1	0	3.84153	3.03795e-08	2.06074e-11
ENSMUSG00000017119	Nbr1	0	-2.73112	3.07196e-08	2.2354e-11
ENSMUSG00000069919	Hba-a1	0	5.73271	3.65295e-08	2.81453e-11
ENSMUSG00000000184	Ccnd2	0	4.7864	3.67831e-08	3.09049e-11
ENSMUSG00000003345	Csnk1g2	0	-2.98534	3.67831e-08	3.82186e-11
ENSMUSG00000015656	Hspa8	0	2.22133	3.67831e-08	4.28911e-11
ENSMUSG00000021838	Samd4	0	-2.79001	3.67831e-08	3.80367e-11
ENSMUSG00000024759	Atl3	0	-2.79565	3.67831e-08	4.40856e-11
ENSMUSG00000026238	Ptma	0	3.03797	3.67831e-08	4.27386e-11
ENSMUSG00000027927	Lelp1	0	-4.09529	3.67831e-08	3.96866e-11
ENSMUSG00000029155	Spata18	0	-4.37407	3.67831e-08	4.21045e-11
ENSMUSG00000035504	Reep6	0	-3.82287	3.67831e-08	3.36926e-11
ENSMUSG00000041959	S100a10	0	3.35552	3.67831e-08	4.02512e-11
ENSMUSG00000001089	Luzp1	0	-2.24467	3.73611e-08	4.79768e-11
ENSMUSG00000028156	Eif4e	0	-2.21267	3.73611e-08	4.72688e-11
ENSMUSG00000020593	Lpin1	0	-2.26222	4.49823e-08	5.96888e-11
ENSMUSG00000004070	Hmox2	0	-1.7883	4.95679e-08	7.00172e-11
ENSMUSG00000024317	Rnf138	0	-3.32201	4.95679e-08	6.85121e-11
ENSMUSG00000006699	Cdc42	0	2.08791	5.03154e-08	7.96879e-11
ENSMUSG00000016256	Ctsz	0	3.82793	5.03154e-08	7.72911e-11
ENSMUSG00000040451	Sgms1	0	-2.66505	5.03154e-08	7.81568e-11
ENSMUSG00000084998	Gm16279	0	-4.2744	5.03154e-08	7.36901e-11
ENSMUSG00000028035	Dnajb4	0	-2.62051	5.53076e-08	8.99619e-11
ENSMUSG00000031085	Gm498	0	-4.19623	6.23054e-08	1.04011e-10
ENSMUSG00000048772	Tmem53	0	-3.61541	7.89678e-08	1.35207e-10
ENSMUSG00000029766	1700012A03Rik	0	-4.09024	7.92961e-08	1.39164e-10
ENSMUSG00000027601	Mtfr1	0	-2.71323	7.98812e-08	1.4361e-10
ENSMUSG00000002228	Ppm1j	0	-3.6521	8.4954e-08	1.63639e-10
ENSMUSG00000010461	Eya4	0	-3.94975	8.4954e-08	1.63403e-10
ENSMUSG00000076436	Oxct2a	0	-4.26144	8.4954e-08	1.63571e-10
ENSMUSG00000024048	Myl12a	0	2.76811	8.62385e-08	1.84253e-10
ENSMUSG00000030662	Ipo5	0	-2.63824	8.62385e-08	1.79755e-10
ENSMUSG00000044320	1700001O22Rik	0	-3.93411	8.62385e-08	1.8457e-10
ENSMUSG00000047654	Tssk6	0	-4.39327	8.62385e-08	1.81365e-10
ENSMUSG00000101166	Gm28496	0	-3.8366	8.62385e-08	1.76263e-10
ENSMUSG00000007891	Ctsd	0	3.09121	8.79458e-08	2.16227e-10
ENSMUSG00000015932	Dstn	0	2.99433	8.79458e-08	2.18099e-10
ENSMUSG00000018796	Acsl1	0	-3.29363	8.79458e-08	2.38521e-10
ENSMUSG00000020728	Cep112	0	-2.85506	8.79458e-08	2.47332e-10
ENSMUSG00000021939	Ctsb	0	3.02775	8.79458e-08	2.40481e-10
ENSMUSG00000027286	Lrrc57	0	-3.73189	8.79458e-08	2.06811e-10
ENSMUSG00000027708	Dcun1d1	0	-2.05206	8.79458e-08	1.98885e-10
ENSMUSG00000028822	Tmem50a	0	2.43706	8.79458e-08	2.47724e-10
ENSMUSG00000042712	Wbp5	0	4.39995	8.79458e-08	2.35139e-10
ENSMUSG00000044084	4933402P03Rik	0	-4.26222	8.79458e-08	1.97895e-10
ENSMUSG00000044477	Zfand3	0	-1.845	8.79458e-08	2.38836e-10
ENSMUSG00000050931	Sgms2	0	-2.39342	8.79458e-08	2.45391e-10
ENSMUSG00000063089	Klk1b8	0	-4.08698	8.79458e-08	2.17183e-10
ENSMUSG00000070436	Serpinh1	0	5.07784	8.79458e-08	2.48125e-10
ENSMUSG00000073940	Hbb-bt	0	5.7523	8.79458e-08	2.48456e-10
ENSMUSG00000076431	Sox4	0	5.11316	8.79458e-08	2.37471e-10
ENSMUSG00000027712	Anxa5	0	3.51403	8.82546e-08	2.53106e-10
ENSMUSG00000028691	Prdx1	0	2.39268	8.83211e-08	2.57077e-10
ENSMUSG00000032216	Nedd4	0	3.64429	8.93993e-08	2.64042e-10
ENSMUSG00000031311	Nono	0	3.52891	8.97542e-08	2.68932e-10
ENSMUSG00000018293	Pfn1	0	1.94955	9.20984e-08	2.79898e-10
ENSMUSG00000015837	Sqstm1	0	2.30479	1.00814e-07	3.30531e-10
ENSMUSG00000026226	Spata3	0	-3.91418	1.00814e-07	3.36593e-10
ENSMUSG00000027828	Ssr3	0	2.96751	1.00814e-07	3.35673e-10
ENSMUSG00000028789	Azin2	0	-3.51378	1.00814e-07	3.10788e-10
ENSMUSG00000030744	Rps3	0	2.65848	1.00814e-07	3.17331e-10
ENSMUSG00000037058	Paip2	0	-1.62517	1.00814e-07	3.31091e-10
ENSMUSG00000037815	Ctnna1	0	2.59334	1.00814e-07	3.22244e-10
ENSMUSG00000042688	Mapk6	0	-2.58326	1.01929e-07	3.4468e-10
ENSMUSG00000001525	Tubb5	0	3.40404	1.09249e-07	3.85293e-10
ENSMUSG00000018570	2810408A11Rik	0	-3.41235	1.09249e-07	3.88137e-10
ENSMUSG00000030206	Gsg1	0	-3.85553	1.09249e-07	3.76413e-10
ENSMUSG00000048416	Mlf1	0	-3.13656	1.09249e-07	3.85736e-10
ENSMUSG00000079019	Insl3	0	-4.80477	1.10101e-07	3.95878e-10
ENSMUSG00000095789	Nupr1l	0	-4.20727	1.15658e-07	4.20808e-10
ENSMUSG00000020473	Aebp1	0	3.64219	1.1594e-07	4.37443e-10
ENSMUSG00000021273	Fdft1	0	-2.19006	1.1594e-07	4.31338e-10
ENSMUSG00000025351	Cd63	0	3.11349	1.1594e-07	4.40757e-10
ENSMUSG00000028132	Tmem56	0	-4.39184	1.1594e-07	4.41687e-10
ENSMUSG00000012777	Acpt	0	-5.26669	1.19612e-07	4.60794e-10
ENSMUSG00000026234	Ncl	0	2.42367	1.20447e-07	4.69165e-10
ENSMUSG00000038165	1700022A21Rik	0	-3.87798	1.24329e-07	4.89609e-10
ENSMUSG00000054909	Wbscr25	0	-4.24717	1.26351e-07	5.0298e-10
ENSMUSG00000032399	Rpl4	0	1.96055	1.26577e-07	5.09299e-10
ENSMUSG00000012405	Rpl15	0	1.8738	1.27637e-07	5.19026e-10
ENSMUSG00000022108	Itm2b	0	1.93279	1.36511e-07	5.66799e-10
ENSMUSG00000057286	St6galnac2	0	-3.99314	1.36511e-07	5.61677e-10
ENSMUSG00000020435	Osbp2	0	-4.15343	1.38568e-07	5.85805e-10
ENSMUSG00000021189	Atxn3	0	-2.97916	1.38568e-07	5.87204e-10
ENSMUSG00000005161	Prdx2	0	2.65708	1.43879e-07	7.14406e-10
ENSMUSG00000020949	Fkbp3	0	1.8133	1.43879e-07	6.23934e-10
ENSMUSG00000025151	Maged1	0	2.12273	1.43879e-07	6.85873e-10
ENSMUSG00000026278	Bok	0	4.64838	1.43879e-07	6.8929e-10
ENSMUSG00000026568	Mpc2	0	-1.85482	1.43879e-07	6.67841e-10
ENSMUSG00000027566	Psma7	0	2.71514	1.43879e-07	6.30244e-10
ENSMUSG00000028411	Aptx	0	-2.03773	1.43879e-07	6.33024e-10
ENSMUSG00000028692	Akr1a1	0	2.30219	1.43879e-07	6.93927e-10
ENSMUSG00000033760	Rbm4b	0	-2.92385	1.43879e-07	6.97756e-10
ENSMUSG00000037805	Rpl10a	0	2.62977	1.43879e-07	7.12918e-10
ENSMUSG00000045709	Smkr-ps	0	-3.39045	1.43879e-07	6.83978e-10
ENSMUSG00000050141	BC049635	0	-3.74407	1.43879e-07	6.90167e-10
ENSMUSG00000074781	Ube2n	0	-1.95181	1.43879e-07	7.14278e-10
ENSMUSG00000094724	Rnaset2b	0	2.1271	1.43879e-07	6.93424e-10
ENSMUSG00000096573	1700009J07Rik	0	-4.46358	1.43879e-07	6.56048e-10
ENSMUSG00000096956	Snhg18	0	3.63039	1.43879e-07	6.68213e-10
ENSMUSG00000100759	1700029B22Rik	0	-3.90587	1.43879e-07	7.0609e-10
ENSMUSG00000030301	Ccdc91	0	-3.13183	1.44649e-07	7.24423e-10
ENSMUSG00000041712	Ubr7	0	-2.4063	1.46366e-07	7.42216e-10
ENSMUSG00000044468	Fam46c	0	-2.8795	1.46366e-07	7.45552e-10
ENSMUSG00000032366	Tpm1	0	4.4743	1.46584e-07	7.53095e-10
ENSMUSG00000052926	Rnaseh2a	0	-2.82825	1.46584e-07	7.59209e-10
ENSMUSG00000020483	Dynll2	0	-2.49003	1.47134e-07	7.74657e-10
ENSMUSG00000024556	Me2	0	2.94845	1.47134e-07	7.71975e-10
ENSMUSG00000017493	Igfbp4	0	4.43182	1.51169e-07	8.02372e-10
ENSMUSG00000021024	Psma6	0	-1.555	1.51739e-07	8.36702e-10
ENSMUSG00000026960	Arl6ip6	0	-2.7164	1.51739e-07	8.35631e-10
ENSMUSG00000029632	Ndufa4	0	2.57443	1.51739e-07	8.22797e-10
ENSMUSG00000050592	Fam78a	0	-2.78049	1.51739e-07	8.37873e-10
ENSMUSG00000063450	Syne2	0	2.6376	1.51739e-07	8.17919e-10
ENSMUSG00000022377	Asap1	0	-1.84515	1.5507e-07	8.69539e-10
ENSMUSG00000027940	Tpm3	0	1.79615	1.5507e-07	8.6416e-10
ENSMUSG00000028081	Rps3a1	0	3.01058	1.55093e-07	8.79705e-10
ENSMUSG00000066551	Hmgb1	0	2.5876	1.55093e-07	8.82946e-10
ENSMUSG00000035885	Cox8a	0	2.68301	1.66001e-07	9.52148e-10
ENSMUSG00000039033	Tasp1	0	-2.70637	1.67695e-07	9.69042e-10
ENSMUSG00000023072	Cep89	0	-1.91102	1.69493e-07	1.00646e-09
ENSMUSG00000031770	Herpud1	0	-1.74817	1.69493e-07	1.00845e-09
ENSMUSG00000040829	Zmynd15	0	-3.37441	1.69493e-07	1.00771e-09
ENSMUSG00000079435	Rpl36a	0	4.22735	1.69493e-07	1.0049e-09
ENSMUSG00000021096	Ppm1a	0	-2.18668	1.73009e-07	1.03678e-09
ENSMUSG00000006740	Kif5b	0	2.07707	1.74908e-07	1.06037e-09
ENSMUSG00000027409	1700020A23Rik	0	-4.05683	1.74908e-07	1.06508e-09
ENSMUSG00000031922	Cep57	0	-2.35868	1.74908e-07	1.07062e-09
ENSMUSG00000053931	Cnn3	0	5.08517	1.74947e-07	1.07835e-09
ENSMUSG00000004044	Ptrf	0	3.99294	1.76898e-07	1.11183e-09
ENSMUSG00000025482	Odf3	0	-3.44806	1.76898e-07	1.11309e-09
ENSMUSG00000066382	Iqcf5	0	-3.58109	1.76898e-07	1.0997e-09
ENSMUSG00000021242	Npc2	0	1.85634	1.78463e-07	1.13058e-09
ENSMUSG00000044186	Nkx2-6	0	-3.49152	1.79108e-07	1.14233e-09
ENSMUSG00000001435	Col18a1	0	3.14622	1.79817e-07	1.15455e-09
ENSMUSG00000004633	Chn2	0	-3.14566	1.80264e-07	1.26427e-09
ENSMUSG00000025823	Pdia4	0	2.47038	1.80264e-07	1.30198e-09
ENSMUSG00000028678	Kif2c	0	-2.81351	1.80264e-07	1.2631e-09
ENSMUSG00000028982	Slc25a33	0	-2.49244	1.80264e-07	1.22816e-09
ENSMUSG00000029767	Calu	0	2.94999	1.80264e-07	1.20769e-09
ENSMUSG00000030980	Knop1	0	-1.74373	1.80264e-07	1.18086e-09
ENSMUSG00000032383	Ppib	0	2.5975	1.80264e-07	1.30851e-09
ENSMUSG00000033491	Prss35	0	4.14709	1.80264e-07	1.21183e-09
ENSMUSG00000038180	Spag4	0	-3.45015	1.80264e-07	1.21649e-09
ENSMUSG00000038393	Txnip	0	2.69428	1.80264e-07	1.24693e-09
ENSMUSG00000039720	Got1l1	0	-2.80359	1.80264e-07	1.2947e-09
ENSMUSG00000041540	Sox5	0	-1.8767	1.80264e-07	1.1899e-09
ENSMUSG00000048206	Dnajb8	0	-4.2744	1.80264e-07	1.29639e-09
ENSMUSG00000051674	Dcun1d4	0	-2.46687	1.80264e-07	1.27581e-09
ENSMUSG00000051936	Prss58	0	-3.49564	1.80264e-07	1.31174e-09
ENSMUSG00000060036	Rpl3	0	2.16671	1.80264e-07	1.22264e-09
ENSMUSG00000073676	Hspe1	0	2.49595	1.80264e-07	1.31038e-09
ENSMUSG00000076438	Oxct2b	0	-4.38426	1.80264e-07	1.23322e-09
ENSMUSG00000079652	Fam71f2	0	-3.69259	1.80264e-07	1.20597e-09
ENSMUSG00000091749	Tspy-ps	0	-6.65487	1.80264e-07	1.297e-09
ENSMUSG00000046432	Ngfrap1	0	3.95198	1.8223e-07	1.34165e-09
ENSMUSG00000061099	Gapdhs	0	-4.33751	1.8223e-07	1.33786e-09
ENSMUSG00000066368	Actl11	0	-3.88303	1.8281e-07	1.35374e-09
ENSMUSG00000006728	Cdk4	0	3.00419	1.84454e-07	1.37382e-09
ENSMUSG00000012042	4930579F01Rik	0	-3.39373	1.86622e-07	1.48381e-09
ENSMUSG00000015222	Map2	0	-3.52577	1.86622e-07	1.42629e-09
ENSMUSG00000018326	Ywhab	0	1.71495	1.86622e-07	1.44086e-09
ENSMUSG00000019087	Atp6ap1	0	2.97241	1.86622e-07	1.42499e-09
ENSMUSG00000019809	Pex3	0	-2.07887	1.86622e-07	1.43413e-09
ENSMUSG00000021996	Esd	0	2.87482	1.86622e-07	1.44655e-09
ENSMUSG00000025794	Rpl14	0	1.97806	1.86622e-07	1.47318e-09
ENSMUSG00000025980	Hspd1	0	2.76259	1.86622e-07	1.48582e-09
ENSMUSG00000026434	Nucks1	0	2.13081	1.86622e-07	1.47158e-09
ENSMUSG00000046727	Cystm1	0	-2.98327	1.86622e-07	1.42697e-09
ENSMUSG00000074698	Csnk2a1	0	2.5086	1.86622e-07	1.47173e-09
ENSMUSG00000090457	4930571K23Rik	0	-4.00062	1.86622e-07	1.41215e-09
ENSMUSG00000074093	Svip	0	-2.95366	1.88035e-07	1.50512e-09
ENSMUSG00000079579	Gm6760	0	-3.55448	1.91117e-07	1.53797e-09
ENSMUSG00000030137	Tuba8	0	-2.94228	1.93406e-07	1.56467e-09
ENSMUSG00000037852	Cpe	0	3.16477	1.9523e-07	1.58778e-09
ENSMUSG00000001211	Agpat3	0	-1.89964	1.97214e-07	1.61264e-09
ENSMUSG00000022231	Sema5a	0	4.84024	1.97214e-07	1.63769e-09
ENSMUSG00000026600	Soat1	0	2.79081	1.97214e-07	1.62303e-09
ENSMUSG00000031647	Mfap3l	0	-3.60811	1.97214e-07	1.63e-09
ENSMUSG00000020372	Gnb2l1	0	2.66253	1.99696e-07	1.68757e-09
ENSMUSG00000026202	Tuba4a	0	-2.51687	1.99696e-07	1.6909e-09
ENSMUSG00000029707	Fscn3	0	-4.05695	1.99696e-07	1.7055e-09
ENSMUSG00000032869	Psmf1	0	-2.37759	1.99696e-07	1.70411e-09
ENSMUSG00000036751	Cox6b1	0	2.64691	1.99696e-07	1.69927e-09
ENSMUSG00000046826	Fam187b	0	-3.20142	1.99696e-07	1.71093e-09
ENSMUSG00000101968	1700027A15Rik	0	-4.17605	1.99696e-07	1.71812e-09
ENSMUSG00000030858	1700007K09Rik	0	-3.79034	1.99966e-07	1.73757e-09
ENSMUSG00000032405	Pias1	0	-1.92297	1.99966e-07	1.73071e-09
ENSMUSG00000086923	4930406D18Rik	0	-3.7937	2.02351e-07	1.76695e-09
ENSMUSG00000064363	mt-Nd4	0	1.38456	2.02799e-07	1.77954e-09
ENSMUSG00000026827	Gpd2	0	-2.6875	2.09072e-07	1.84355e-09
ENSMUSG00000002768	Mea1	0	-2.30436	2.10642e-07	1.87851e-09
ENSMUSG00000003123	Lipe	0	-2.70745	2.10642e-07	1.89999e-09
ENSMUSG00000007907	Cabs1	0	-4.16029	2.10642e-07	1.86703e-09
ENSMUSG00000027482	Bpifa3	0	-4.2417	2.10642e-07	1.9119e-09
ENSMUSG00000030304	Ergic2	0	-1.4088	2.10642e-07	1.9107e-09
ENSMUSG00000041623	D11Wsu47e	0	-2.64404	2.10642e-07	1.90535e-09
ENSMUSG00000042888	Prr30	0	-4.30095	2.10642e-07	1.9205e-09
ENSMUSG00000075511	1700001L05Rik	0	-2.88434	2.12807e-07	1.94935e-09
ENSMUSG00000085486	Gm11634	0	-3.9777	2.13085e-07	1.96102e-09
ENSMUSG00000006333	Rps9	0	1.62045	2.13896e-07	1.98579e-09
ENSMUSG00000015090	Ptgds	0	-4.00169	2.13896e-07	1.9868e-09
ENSMUSG00000034175	Rhbdd3	0	-2.21197	2.14655e-07	2.0055e-09
ENSMUSG00000056508	1700001K19Rik	0	-4.03274	2.14655e-07	2.01464e-09
ENSMUSG00000061838	Suclg2	0	2.57027	2.14655e-07	2.03978e-09
ENSMUSG00000085762	Lrrc75aos2	0	-6.95136	2.14655e-07	2.03505e-09
ENSMUSG00000106013	RP24-543J12.1	0	-3.36414	2.14655e-07	2.03382e-09
ENSMUSG00000025503	Taldo1	0	2.67489	2.15317e-07	2.07373e-09
ENSMUSG00000026999	Nup35	0	-2.84561	2.15317e-07	2.0702e-09
ENSMUSG00000049792	Bag5	0	-1.98589	2.15317e-07	2.07319e-09
ENSMUSG00000025492	Ifitm3	0	3.51408	2.16507e-07	2.09445e-09
ENSMUSG00000074435	Smcp	0	-3.81944	2.16545e-07	2.10409e-09
ENSMUSG00000029320	1700016H13Rik	0	-3.79741	2.18205e-07	2.12956e-09
ENSMUSG00000008475	Arpc5	0	2.02825	2.18551e-07	2.14229e-09
ENSMUSG00000035242	Oaz1	0	1.63609	2.19727e-07	2.16322e-09
ENSMUSG00000037712	Fermt2	0	3.69275	2.19833e-07	2.17368e-09
ENSMUSG00000024646	Cyb5a	0	4.05634	2.25805e-07	2.24239e-09
ENSMUSG00000008682	Rpl10	0	3.82644	2.28607e-07	2.30533e-09
ENSMUSG00000031825	Crispld2	0	3.69875	2.28607e-07	2.30936e-09
ENSMUSG00000058546	Rpl23a	0	2.11916	2.28607e-07	2.30248e-09
ENSMUSG00000090369	4933411K16Rik	0	-3.88106	2.28607e-07	2.28994e-09
ENSMUSG00000020696	Rffl	0	-2.94336	2.29755e-07	2.3439e-09
ENSMUSG00000023170	Gps2	0	-1.7887	2.29755e-07	2.38355e-09
ENSMUSG00000033658	Ddx19b	0	-2.1172	2.29755e-07	2.36564e-09
ENSMUSG00000040385	Ppp1ca	0	2.95934	2.29755e-07	2.3729e-09
ENSMUSG00000049761	Pmis2	0	-3.45866	2.29755e-07	2.36704e-09
ENSMUSG00000069744	Psmb3	0	1.96915	2.29755e-07	2.36029e-09
ENSMUSG00000091175	9130204L05Rik	0	-6.6523	2.29755e-07	2.38979e-09
ENSMUSG00000036398	Ppp1r11	0	-2.74959	2.33163e-07	2.43523e-09
ENSMUSG00000025955	Akr1cl	0	3.42322	2.34412e-07	2.48312e-09
ENSMUSG00000060260	Pwwp2b	0	-3.13605	2.34412e-07	2.48841e-09
ENSMUSG00000074746	Pdzd8	0	-2.33848	2.34412e-07	2.47963e-09
ENSMUSG00000087376	Gm15517	0	-4.28623	2.34412e-07	2.46226e-09
ENSMUSG00000063576	Klhdc3	0	-2.08118	2.3492e-07	2.50385e-09
ENSMUSG00000075302	Erich2	0	-3.06038	2.35111e-07	2.51596e-09
ENSMUSG00000029622	Arpc1b	0	2.61843	2.38094e-07	2.55807e-09
ENSMUSG00000020857	Nme2	0	2.11287	2.42145e-07	2.61195e-09
ENSMUSG00000041629	Fam104a	0	-1.89603	2.43816e-07	2.64041e-09
ENSMUSG00000016319	Slc25a5	0	2.62782	2.44604e-07	2.65942e-09
ENSMUSG00000030556	Lrrc28	0	-2.68239	2.44978e-07	2.6911e-09
ENSMUSG00000033880	Lgals3bp	0	2.85608	2.44978e-07	2.68995e-09
ENSMUSG00000107252	RP24-183G19.6	0	-3.68383	2.44978e-07	2.69495e-09
ENSMUSG00000046434	Hnrnpa1	0	2.80515	2.45879e-07	2.71538e-09
ENSMUSG00000015217	Hmgb3	0	1.84805	2.46507e-07	2.77508e-09
ENSMUSG00000029718	Pcolce	0	2.16254	2.46507e-07	2.75764e-09
ENSMUSG00000030465	Psd3	0	-2.55914	2.46507e-07	2.75491e-09
ENSMUSG00000033228	Scaf11	0	2.46054	2.46507e-07	2.76243e-09
ENSMUSG00000063457	Rps15	0	1.72939	2.46507e-07	2.77193e-09
ENSMUSG00000021843	Ktn1	0	3.55744	2.50534e-07	2.872e-09
ENSMUSG00000037339	Fam53a	0	2.15439	2.50534e-07	2.87404e-09
ENSMUSG00000041923	Nol4	0	-3.8608	2.50534e-07	2.85792e-09
ENSMUSG00000050641	BC048562	0	-3.20415	2.50534e-07	2.86271e-09
ENSMUSG00000051036	Ttc24	0	-3.72243	2.50534e-07	2.85954e-09
ENSMUSG00000090202	4930503B20Rik	0	-3.59254	2.5087e-07	2.88862e-09
ENSMUSG00000038015	Prm2	0	-3.92024	2.51032e-07	2.90678e-09
ENSMUSG00000040875	Osbpl10	0	-3.91611	2.51032e-07	2.91198e-09
ENSMUSG00000020530	Ggnbp2	0	-1.8658	2.54345e-07	2.96774e-09
ENSMUSG00000059796	Eif4a1	0	2.18103	2.54345e-07	2.97801e-09
ENSMUSG00000074212	Dnajb14	0	-1.97764	2.54345e-07	2.98307e-09
ENSMUSG00000019952	Poc1b	0	-2.1516	2.54368e-07	3.03778e-09
ENSMUSG00000020661	Dnmt3a	0	2.93675	2.54368e-07	3.0232e-09
ENSMUSG00000028141	Oaz3	0	-4.09243	2.54368e-07	3.032e-09
ENSMUSG00000032038	St3gal4	0	5.18098	2.54368e-07	2.99731e-09
ENSMUSG00000068299	1700019G17Rik	0	-2.98639	2.54368e-07	3.01094e-09
ENSMUSG00000049692	Tmem239	0	-4.11841	2.55227e-07	3.05897e-09
ENSMUSG00000028530	Jak1	0	3.44044	2.58693e-07	3.13984e-09
ENSMUSG00000042156	Dzip1	0	-2.88021	2.58693e-07	3.13902e-09
ENSMUSG00000051276	Actrt2	0	-3.84553	2.58693e-07	3.15587e-09
ENSMUSG00000056812	St8sia3	0	-3.17738	2.58693e-07	3.15436e-09
ENSMUSG00000079022	Col22a1	0	-3.41352	2.58693e-07	3.11713e-09
ENSMUSG00000026655	Fam107b	0	-2.48757	2.58912e-07	3.18148e-09
ENSMUSG00000044526	Znrf4	0	-3.9241	2.58912e-07	3.18445e-09
ENSMUSG00000059554	Ccdc28a	0	-2.48994	2.58912e-07	3.19179e-09
ENSMUSG00000003038	Hmgn2	0	2.77883	2.65754e-07	3.31026e-09
ENSMUSG00000030595	Nfkbib	0	-1.97127	2.65754e-07	3.30002e-09
ENSMUSG00000055926	Gm14137	0	-5.89064	2.65754e-07	3.30754e-09
ENSMUSG00000026672	Optn	0	-2.24438	2.67561e-07	3.36356e-09
ENSMUSG00000028932	Psmc2	0	-1.30259	2.67561e-07	3.35908e-09
ENSMUSG00000050953	Gja1	0	5.03942	2.67561e-07	3.36713e-09
ENSMUSG00000099398	Ms4a14	0	-3.65607	2.6982e-07	3.40711e-09
ENSMUSG00000020622	Nt5c1b	0	-3.69566	2.74045e-07	3.47218e-09
ENSMUSG00000005656	Snx6	0	2.00132	2.75006e-07	3.55499e-09
ENSMUSG00000011257	Pabpc4	0	3.30605	2.75006e-07	3.51534e-09
ENSMUSG00000023944	Hsp90ab1	0	2.07122	2.75006e-07	3.52478e-09
ENSMUSG00000025757	Hspa4l	0	-3.06776	2.75006e-07	3.49876e-09
ENSMUSG00000030120	Mlf2	0	2.30084	2.75006e-07	3.5472e-09
ENSMUSG00000041399	1700013G24Rik	0	-3.79599	2.75006e-07	3.53622e-09
ENSMUSG00000004040	Stat3	0	2.19578	2.75959e-07	3.62185e-09
ENSMUSG00000020610	Amz2	0	-2.43307	2.75959e-07	3.62638e-09
ENSMUSG00000031776	Arl2bp	0	-2.64366	2.75959e-07	3.59286e-09
ENSMUSG00000035696	Rnf38	0	-2.74188	2.75959e-07	3.59354e-09
ENSMUSG00000059920	4930453N24Rik	0	-2.75077	2.75959e-07	3.61828e-09
ENSMUSG00000018593	Sparc	0	2.4137	2.76856e-07	3.66187e-09
ENSMUSG00000051437	Ubqlnl	0	-4.02122	2.76856e-07	3.65892e-09
ENSMUSG00000049775	Tmsb4x	0	2.266	2.7768e-07	3.68465e-09
ENSMUSG00000038347	Tcte2	0	-2.0894	2.80895e-07	3.74757e-09
ENSMUSG00000045767	B230219D22Rik	0	2.97603	2.80895e-07	3.75136e-09
ENSMUSG00000042506	Usp22	0	2.95733	2.84006e-07	3.80506e-09
ENSMUSG00000030714	Ccdc101	0	-2.33081	2.86132e-07	3.8458e-09
ENSMUSG00000074619	1700034I23Rik	0	-4.13092	2.88576e-07	3.891e-09
ENSMUSG00000019578	Ubxn6	0	-2.2125	2.89395e-07	3.92365e-09
ENSMUSG00000038546	Ranbp9	0	-2.22328	2.89395e-07	3.92681e-09
ENSMUSG00000029110	Rnf4	0	-1.67114	2.89592e-07	3.94188e-09
ENSMUSG00000007050	Lsm2	0	-1.80449	2.89964e-07	3.95936e-09
ENSMUSG00000024639	Gnaq	0	3.38179	2.93496e-07	4.04528e-09
ENSMUSG00000025630	Hprt	0	3.06843	2.93496e-07	4.02392e-09
ENSMUSG00000055891	Ubl4b	0	-3.82083	2.93496e-07	4.03728e-09
ENSMUSG00000033933	Vhl	0	-1.91949	2.94015e-07	4.0776e-09
ENSMUSG00000057719	Sh3rf2	0	-3.70136	2.94015e-07	4.07194e-09
ENSMUSG00000030747	Dgat2	0	-2.86224	2.94472e-07	4.1037e-09
ENSMUSG00000049354	Dcaf7	0	-2.08449	2.94472e-07	4.10915e-09
ENSMUSG00000017760	Ctsa	0	3.01616	2.94852e-07	4.12707e-09
ENSMUSG00000047675	Rps8	0	1.93698	2.98652e-07	4.19305e-09
ENSMUSG00000004032	Gstm5	0	-3.01136	2.98678e-07	4.20619e-09
ENSMUSG00000022708	Zbtb20	0	4.03793	3.01737e-07	4.26219e-09
ENSMUSG00000019877	Serinc1	0	1.98641	3.01795e-07	4.27592e-09
ENSMUSG00000034913	Spert	0	-4.02682	3.02349e-07	4.29672e-09
ENSMUSG00000073731	AI507597	0	-3.80972	3.05506e-07	4.35465e-09
ENSMUSG00000037904	Ankrd9	0	-2.66088	3.06544e-07	4.38258e-09
ENSMUSG00000025260	Hsd17b10	0	2.84305	3.07265e-07	4.4072e-09
ENSMUSG00000044122	Proca1	0	-3.33667	3.07265e-07	4.41919e-09
ENSMUSG00000047046	1700031F10Rik	0	-4.37067	3.14566e-07	4.53766e-09
ENSMUSG00000021097	Clmn	0	-3.42661	3.14937e-07	4.58345e-09
ENSMUSG00000038650	Rnh1	0	2.79992	3.14937e-07	4.57253e-09
ENSMUSG00000061666	Gdpd1	0	-1.95904	3.14937e-07	4.58114e-09
ENSMUSG00000008540	Mgst1	0	2.54582	3.16924e-07	4.71688e-09
ENSMUSG00000019179	Mdh2	0	2.32792	3.16924e-07	4.69575e-09
ENSMUSG00000038709	Txndc8	0	-3.28098	3.16924e-07	4.73261e-09
ENSMUSG00000042628	Zfyve1	0	-2.82394	3.16924e-07	4.64363e-09
ENSMUSG00000050612	Txndc2	0	-3.6717	3.16924e-07	4.63986e-09
ENSMUSG00000062028	Irgc1	0	-3.69213	3.16924e-07	4.6847e-09
ENSMUSG00000070639	Lrrc8b	0	-2.44277	3.16924e-07	4.73446e-09
ENSMUSG00000070953	Rabepk	0	-2.24425	3.16924e-07	4.68596e-09
ENSMUSG00000100727	1700003P14Rik	0	-3.38292	3.16924e-07	4.72169e-09
ENSMUSG00000093803	Ppp2r3d	0	-1.80554	3.19955e-07	4.79343e-09
ENSMUSG00000048573	Cypt3	0	-3.42516	3.20162e-07	4.82395e-09
ENSMUSG00000068220	Lgals1	0	3.79477	3.20162e-07	4.81951e-09
ENSMUSG00000062939	Stat4	0	-3.57429	3.23338e-07	4.88563e-09
ENSMUSG00000031785	Adgrg1	0	2.82578	3.23445e-07	4.91494e-09
ENSMUSG00000047518	Slfnl1	0	-3.21502	3.23445e-07	4.90764e-09
ENSMUSG00000018666	Cbx1	0	1.40599	3.25073e-07	4.99534e-09
ENSMUSG00000029614	Rpl6	0	1.96684	3.25073e-07	4.9863e-09
ENSMUSG00000037161	Mgarp	0	3.30543	3.25073e-07	4.99502e-09
ENSMUSG00000070394	Tmem256	0	3.05256	3.25073e-07	4.96412e-09
ENSMUSG00000009281	Rarres2	0	6.18414	3.26481e-07	5.08686e-09
ENSMUSG00000026927	Sdccag3	0	-2.01512	3.26481e-07	5.05474e-09
ENSMUSG00000028383	Hsdl2	0	-1.93196	3.26481e-07	5.03233e-09
ENSMUSG00000032285	Dnaja4	0	-3.22439	3.26481e-07	5.07295e-09
ENSMUSG00000058709	Egln2	0	-1.88834	3.26481e-07	5.08262e-09
ENSMUSG00000101113	1700025B11Rik	0	-3.8614	3.29959e-07	5.15517e-09
ENSMUSG00000028337	Coro2a	0	-2.85531	3.30081e-07	5.1712e-09
ENSMUSG00000022999	Lmbr1l	0	-2.54242	3.35132e-07	5.26467e-09
ENSMUSG00000020268	Lyrm7	0	-3.0402	3.35141e-07	5.29351e-09
ENSMUSG00000027905	Ddx20	0	-2.37115	3.35141e-07	5.28374e-09
ENSMUSG00000054161	Fam83e	0	-3.63718	3.3759e-07	5.34665e-09
ENSMUSG00000016356	Col20a1	0	-4.19434	3.37803e-07	5.37191e-09
ENSMUSG00000019813	Cep57l1	0	-2.61184	3.37803e-07	5.37894e-09
ENSMUSG00000028287	1700009N14Rik	0	-4.06012	3.38264e-07	5.40075e-09
ENSMUSG00000059173	Pde1a	0	-2.01886	3.38533e-07	5.41969e-09
ENSMUSG00000099519	Gm29253	0	-2.05387	3.38533e-07	5.43403e-09
ENSMUSG00000026790	Odf2	0	-3.34316	3.39414e-07	5.4627e-09
ENSMUSG00000003032	Klf4	0	-1.9198	3.4022e-07	5.54304e-09
ENSMUSG00000004934	Pias4	0	-1.67653	3.4022e-07	5.52867e-09
ENSMUSG00000018042	Cyb5r3	0	1.80495	3.4022e-07	5.55923e-09
ENSMUSG00000047648	Fbxo30	0	-2.60335	3.4022e-07	5.56305e-09
ENSMUSG00000047844	Bex4	0	3.79413	3.4022e-07	5.50215e-09
ENSMUSG00000063972	Nr6a1	0	-2.75345	3.4022e-07	5.525e-09
ENSMUSG00000049086	Bmyc	0	3.11653	3.46547e-07	5.68772e-09
ENSMUSG00000070332	Trim80	0	-3.66803	3.46547e-07	5.69617e-09
ENSMUSG00000038594	Cep85l	0	-3.32313	3.46587e-07	5.71166e-09
ENSMUSG00000032530	Lyzl4	0	-3.3456	3.47035e-07	5.7339e-09
ENSMUSG00000096145	Vkorc1	0	2.22936	3.4728e-07	5.75282e-09
ENSMUSG00000079334	Nat6	0	-2.18975	3.48747e-07	5.79204e-09
ENSMUSG00000025993	Slc40a1	0	4.64557	3.498e-07	5.83272e-09
ENSMUSG00000028416	Bag1	0	-1.73844	3.498e-07	5.83948e-09
ENSMUSG00000031509	1700016D06Rik	0	-3.48318	3.50237e-07	5.86176e-09
ENSMUSG00000012848	Rps5	0	1.82057	3.51245e-07	5.89368e-09
ENSMUSG00000005054	Cstb	0	2.73918	3.5495e-07	6.1024e-09
ENSMUSG00000008734	Gprc5b	0	-2.12144	3.5495e-07	5.97108e-09
ENSMUSG00000008813	Tppp2	0	-4.10744	3.5495e-07	6.13274e-09
ENSMUSG00000020867	Spata20	0	-3.4904	3.5495e-07	6.03266e-09
ENSMUSG00000021193	Pitrm1	0	2.62174	3.5495e-07	6.01871e-09
ENSMUSG00000030877	4933427G17Rik	0	-3.14936	3.5495e-07	6.10746e-09
ENSMUSG00000031170	Slc38a5	0	5.57835	3.5495e-07	6.13816e-09
ENSMUSG00000038128	Camk4	0	-3.34077	3.5495e-07	6.11572e-09
ENSMUSG00000041133	Smc1a	0	3.09916	3.5495e-07	5.98646e-09
ENSMUSG00000047459	Dynlrb1	0	2.73569	3.5495e-07	6.06581e-09
ENSMUSG00000053192	Mllt11	0	-2.9956	3.5495e-07	6.13664e-09
ENSMUSG00000090840	1700092M07Rik	0	-3.6284	3.5495e-07	6.12671e-09
ENSMUSG00000051618	Ubqln3	0	-3.82249	3.56607e-07	6.18208e-09
ENSMUSG00000028291	Akirin2	0	-2.18202	3.5663e-07	6.213e-09
ENSMUSG00000063820	Arl9	0	-4.17131	3.5663e-07	6.20717e-09
ENSMUSG00000021983	Atp8a2	0	-3.18664	3.56785e-07	6.23098e-09
ENSMUSG00000005417	Mprip	0	-1.59333	3.58961e-07	6.28435e-09
ENSMUSG00000041165	Spem1	0	-3.93017	3.60125e-07	6.33556e-09
ENSMUSG00000097075	D830044I16Rik	0	-3.43551	3.60125e-07	6.33476e-09
ENSMUSG00000000078	Klf6	0	2.69766	3.60251e-07	6.38405e-09
ENSMUSG00000015094	Npdc1	0	2.94065	3.60251e-07	6.38223e-09
ENSMUSG00000042293	Gm5617	0	-3.40207	3.60251e-07	6.36737e-09
ENSMUSG00000002014	Ssr4	0	2.6523	3.61349e-07	6.44255e-09
ENSMUSG00000006205	Htra1	0	5.18097	3.61349e-07	6.45801e-09
ENSMUSG00000031682	1700011L22Rik	0	-3.31296	3.61349e-07	6.46499e-09
ENSMUSG00000064341	mt-Nd1	0	1.23958	3.61349e-07	6.46536e-09
ENSMUSG00000022472	Desi1	0	-2.9818	3.63485e-07	6.58871e-09
ENSMUSG00000028961	Pgd	0	2.39639	3.63485e-07	6.60967e-09
ENSMUSG00000031536	Polb	0	-2.4641	3.63485e-07	6.58195e-09
ENSMUSG00000037568	Vash2	0	-2.43797	3.63485e-07	6.61959e-09
ENSMUSG00000049506	Sppl2c	0	-3.97944	3.63485e-07	6.59559e-09
ENSMUSG00000051223	Bzw1	0	1.49629	3.63485e-07	6.57526e-09
ENSMUSG00000052684	Jun	0	3.88287	3.63485e-07	6.62805e-09
ENSMUSG00000057554	Lgals8	0	-2.12108	3.63485e-07	6.58653e-09
ENSMUSG00000048794	Ccdc37	0	-3.2013	3.63734e-07	6.64816e-09
ENSMUSG00000037563	Rps16	0	1.75008	3.68635e-07	6.75353e-09
ENSMUSG00000032712	2810474O19Rik	0	3.49888	3.69458e-07	6.78442e-09
ENSMUSG00000079641	Rpl39	0	4.12317	3.71015e-07	6.82888e-09
ENSMUSG00000014301	Pam16	0	-1.79707	3.71541e-07	6.85448e-09
ENSMUSG00000028478	Clta	0	2.34069	3.7291e-07	6.89568e-09
ENSMUSG00000047215	Rpl9	0	1.83008	3.7845e-07	7.01433e-09
ENSMUSG00000008668	Rps18	0	1.70996	3.78801e-07	7.06063e-09
ENSMUSG00000045521	Tssk2	0	-3.78164	3.78801e-07	7.05921e-09
ENSMUSG00000050058	Prm3	0	-3.70439	3.78801e-07	7.06949e-09
ENSMUSG00000021203	Otub2	0	-3.62672	3.80426e-07	7.17689e-09
ENSMUSG00000023577	Iqcf3	0	-3.71804	3.80426e-07	7.14407e-09
ENSMUSG00000034708	Grn	0	2.8069	3.80426e-07	7.13942e-09
ENSMUSG00000042200	Cdrt4	0	-3.94884	3.80426e-07	7.15112e-09
ENSMUSG00000046957	Spz1	0	-4.00887	3.80426e-07	7.19216e-09
ENSMUSG00000094714	Gm16430	0	-3.19917	3.80426e-07	7.19752e-09
ENSMUSG00000002332	Dhrs1	0	-1.91737	3.81494e-07	7.27823e-09
ENSMUSG00000022139	Mbnl2	0	3.14312	3.81494e-07	7.31199e-09
ENSMUSG00000026523	Wdr64	0	-3.58502	3.81494e-07	7.30382e-09
ENSMUSG00000028618	Tmem59	0	1.78794	3.81494e-07	7.3157e-09
ENSMUSG00000031906	Smpd3	0	-2.71936	3.81494e-07	7.29235e-09
ENSMUSG00000032566	1700080E11Rik	0	-4.27405	3.81494e-07	7.24107e-09
ENSMUSG00000014905	Dnajb9	0	-2.1499	3.81848e-07	7.33883e-09
ENSMUSG00000027674	Pex5l	0	-2.6361	3.84277e-07	7.41842e-09
ENSMUSG00000105274	RP24-332C17.1	0	-4.24103	3.84277e-07	7.41797e-09
ENSMUSG00000103499	Gm6558	0	-6.30875	3.84401e-07	7.43725e-09
ENSMUSG00000031384	Asb9	0	-3.09456	3.84967e-07	7.46469e-09
ENSMUSG00000022216	Psme1	0	2.88659	3.86271e-07	7.53595e-09
ENSMUSG00000031233	Pgk2	0	-3.48869	3.86271e-07	7.53957e-09
ENSMUSG00000063889	Crem	0	-2.53925	3.86271e-07	7.525e-09
ENSMUSG00000025132	Arhgdia	0	2.0473	3.86348e-07	7.56699e-09
ENSMUSG00000062590	Armc9	0	-1.87165	3.86348e-07	7.57415e-09
ENSMUSG00000078941	Ak6	0	-2.3632	3.8642e-07	7.5921e-09
ENSMUSG00000085719	4933424L21Rik	0	-5.7431	3.87304e-07	7.62605e-09
ENSMUSG00000027505	Fam209	0	-3.20161	3.8797e-07	7.65576e-09
ENSMUSG00000044042	Fmn1	0	-2.64978	3.89009e-07	7.70958e-09
ENSMUSG00000047907	Tshz2	0	2.83264	3.89009e-07	7.69915e-09
ENSMUSG00000024335	Brd2	0	-1.50312	3.89315e-07	7.73993e-09
ENSMUSG00000028333	Anp32b	0	1.51693	3.89315e-07	7.74898e-09
ENSMUSG00000025909	Sntg1	0	-5.96057	3.89713e-07	7.77357e-09
ENSMUSG00000010307	Tmem86a	0	2.97404	3.9209e-07	7.85501e-09
ENSMUSG00000038235	F11r	0	2.46124	3.9209e-07	7.86205e-09
ENSMUSG00000048077	H1fnt	0	-3.88318	3.9209e-07	7.87134e-09
ENSMUSG00000048696	Mex3d	0	-2.80084	3.9252e-07	7.89677e-09
ENSMUSG00000053510	Nrd1	0	-1.99607	3.95454e-07	7.98804e-09
ENSMUSG00000074063	Osgin1	0	-3.66982	3.95454e-07	7.98966e-09
ENSMUSG00000021143	Pacs2	0	-2.38987	3.97614e-07	8.05032e-09
ENSMUSG00000019943	Atp2b1	0	2.12748	3.9834e-07	8.08207e-09
ENSMUSG00000036545	Adamts2	0	4.64855	4.02059e-07	8.17472e-09
ENSMUSG00000026817	Ak1	0	-1.90399	4.02127e-07	8.20323e-09
ENSMUSG00000031502	Col4a1	0	4.67393	4.02127e-07	8.21055e-09
ENSMUSG00000031320	Rps4x	0	4.73373	4.03671e-07	8.26422e-09
ENSMUSG00000063856	Gpx1	0	2.93805	4.03671e-07	8.27663e-09
ENSMUSG00000103948	4930594C11Rik	0	-7.37677	4.04019e-07	8.30104e-09
ENSMUSG00000064307	Lrrc51	0	-3.44436	4.05856e-07	8.35617e-09
ENSMUSG00000031167	Rbm3	0	3.58119	4.06645e-07	8.40722e-09
ENSMUSG00000094445	1700015G11Rik	0	-4.25582	4.06645e-07	8.39352e-09
ENSMUSG00000003161	Sri	0	2.8908	4.07668e-07	8.44583e-09
ENSMUSG00000069045	Ddx3y	0	2.83131	4.08615e-07	8.48293e-09
ENSMUSG00000034300	Fam53c	0	-1.99508	4.08947e-07	8.50732e-09
ENSMUSG00000040105	Ppapdc2	0	-2.88145	4.1082e-07	8.61663e-09
ENSMUSG00000043629	1700019D03Rik	0	-3.70858	4.1082e-07	8.60635e-09
ENSMUSG00000046750	BC089491	0	-3.29082	4.1082e-07	8.60651e-09
ENSMUSG00000099353	1700031M16Rik	0	-4.08391	4.1082e-07	8.59549e-09
ENSMUSG00000022554	Hgh1	0	-2.20341	4.11228e-07	8.64296e-09
ENSMUSG00000037628	Cdkn3	0	-2.50558	4.11228e-07	8.66801e-09
ENSMUSG00000044854	1700056E22Rik	0	-3.00204	4.11228e-07	8.67801e-09
ENSMUSG00000043633	Fam221b	0	-3.21294	4.11796e-07	8.70761e-09
ENSMUSG00000045004	Spata21	0	-3.65701	4.11944e-07	8.72838e-09
ENSMUSG00000048668	Rhno1	0	-2.02914	4.12997e-07	8.76836e-09
ENSMUSG00000029685	Asb15	0	-4.06117	4.13057e-07	8.80499e-09
ENSMUSG00000055177	Cstl1	0	-3.93429	4.13057e-07	8.80333e-09
ENSMUSG00000041673	Lrrc18	0	-3.81048	4.17549e-07	8.91862e-09
ENSMUSG00000040952	Rps19	0	1.99905	4.19143e-07	8.97061e-09
ENSMUSG00000043060	Fscb	0	-3.65926	4.21526e-07	9.03966e-09
ENSMUSG00000027550	Lrrcc1	0	-2.26697	4.23481e-07	9.0997e-09
ENSMUSG00000003604	Aven	0	-2.57973	4.26663e-07	9.20461e-09
ENSMUSG00000087524	Gm14285	0	-4.03126	4.26663e-07	9.19818e-09
ENSMUSG00000028233	Tgs1	0	2.54442	4.27459e-07	9.24009e-09
ENSMUSG00000030708	Dnajb13	0	-1.78482	4.27607e-07	9.27837e-09
ENSMUSG00000038187	Btbd10	0	-2.17289	4.27607e-07	9.2799e-09
ENSMUSG00000058690	Ccser2	0	-2.09613	4.28192e-07	9.31091e-09
ENSMUSG00000031521	Aga	0	2.28122	4.3166e-07	9.40481e-09
ENSMUSG00000000411	Tssk3	0	-3.68162	4.35381e-07	9.50451e-09
ENSMUSG00000029781	Fkbp9	0	2.84562	4.35852e-07	9.53345e-09
ENSMUSG00000028523	Tctex1d1	0	-3.5602	4.37117e-07	9.57983e-09
ENSMUSG00000022241	Tars	0	2.05892	4.38979e-07	9.64722e-09
ENSMUSG00000032803	Cdv3	0	-1.45266	4.38979e-07	9.65822e-09
ENSMUSG00000052727	Map1b	0	2.74522	4.42393e-07	9.75226e-09
ENSMUSG00000040785	Ttc3	0	2.10461	4.42878e-07	9.78192e-09
ENSMUSG00000028367	Txn1	0	3.42699	4.43831e-07	9.82196e-09
ENSMUSG00000018339	Gpx3	0	4.81392	4.48895e-07	1.00273e-08
ENSMUSG00000026466	Tor1aip1	0	-1.65921	4.48895e-07	9.95536e-09
ENSMUSG00000040548	Tex2	0	-2.67056	4.48895e-07	1.00482e-08
ENSMUSG00000047150	1700001C19Rik	0	-3.78249	4.48895e-07	1.00493e-08
ENSMUSG00000047733	BC048609	0	-3.56093	4.48895e-07	9.97688e-09
ENSMUSG00000051054	1700014D04Rik	0	-3.78096	4.48895e-07	1.00215e-08
ENSMUSG00000063971	1700011A15Rik	0	-3.2966	4.51596e-07	1.01291e-08
ENSMUSG00000046886	Zfp474	0	-4.1348	4.53137e-07	1.01831e-08
ENSMUSG00000029607	Ankrd61	0	-3.33929	4.54837e-07	1.02797e-08
ENSMUSG00000030447	Cyfip1	0	2.64643	4.54837e-07	1.027e-08
ENSMUSG00000084901	Gm13266	0	-3.15907	4.54837e-07	1.02791e-08
ENSMUSG00000026223	Itm2c	0	1.86548	4.55396e-07	1.03197e-08
ENSMUSG00000085037	4933421O10Rik	0	-2.45069	4.55396e-07	1.03313e-08
ENSMUSG00000044167	Foxo1	0	5.10412	4.56591e-07	1.03975e-08
ENSMUSG00000050732	Vamp8	0	2.30878	4.56591e-07	1.03937e-08
ENSMUSG00000028470	Hint2	0	2.27535	4.57733e-07	1.04431e-08
ENSMUSG00000006575	Rundc3a	0	-3.89313	4.59106e-07	1.05137e-08
ENSMUSG00000029477	Morn3	0	-3.86749	4.59106e-07	1.04965e-08
ENSMUSG00000049670	Morn4	0	-2.47527	4.60505e-07	1.05991e-08
ENSMUSG00000052915	Msl1	0	-1.85537	4.60505e-07	1.06443e-08
ENSMUSG00000079477	Rab7	0	1.83106	4.60505e-07	1.06401e-08
ENSMUSG00000085717	Hmgb4os	0	-5.70077	4.60505e-07	1.05904e-08
ENSMUSG00000100315	1700031P21Rik	0	-2.8019	4.60505e-07	1.06071e-08
ENSMUSG00000031059	Ndufb11	0	2.3761	4.60826e-07	1.06715e-08
ENSMUSG00000024500	Ppp2r2b	0	-4.24771	4.61369e-07	1.07038e-08
ENSMUSG00000094620	Cldn34c3	0	-6.42477	4.61829e-07	1.07342e-08
ENSMUSG00000003316	Glg1	0	2.49656	4.63648e-07	1.08193e-08
ENSMUSG00000027016	Zfp385b	0	2.59853	4.63648e-07	1.08361e-08
ENSMUSG00000053046	Brsk2	0	-3.38586	4.63648e-07	1.08134e-08
ENSMUSG00000006736	Tspan31	0	2.63527	4.66051e-07	1.09122e-08
ENSMUSG00000009115	Spatc1l	0	-3.55521	4.66317e-07	1.09383e-08
ENSMUSG00000087653	1700087M22Rik	0	-6.15519	4.66542e-07	1.09636e-08
ENSMUSG00000035949	Fbxw2	0	1.87045	4.69341e-07	1.10495e-08
ENSMUSG00000028441	1110017D15Rik	0	-3.63789	4.75495e-07	1.12147e-08
ENSMUSG00000021361	Tmem14c	0	2.93441	4.81517e-07	1.13773e-08
ENSMUSG00000079330	Lemd1	0	-3.25703	4.82237e-07	1.1415e-08
ENSMUSG00000091625	Lsm5	0	2.15599	4.83481e-07	1.14651e-08
ENSMUSG00000029720	Gm20605	0	-1.81942	4.88573e-07	1.16068e-08
ENSMUSG00000078578	Ube2d3	0	-1.30303	4.89353e-07	1.16463e-08
ENSMUSG00000037689	Tmem247	0	-3.40156	4.89385e-07	1.1668e-08
ENSMUSG00000020027	Socs2	0	5.44462	4.90472e-07	1.17325e-08
ENSMUSG00000029828	4921507P07Rik	0	-4.08723	4.90472e-07	1.17989e-08
ENSMUSG00000042558	Adprhl2	0	2.72342	4.90472e-07	1.17885e-08
ENSMUSG00000050089	Akap4	0	-3.93641	4.90472e-07	1.17917e-08
ENSMUSG00000085920	Gm12951	0	-5.50682	4.90472e-07	1.17746e-08
ENSMUSG00000017767	Spata25	0	-3.495	4.9213e-07	1.18601e-08
ENSMUSG00000027459	Fam110a	0	-2.61427	4.9213e-07	1.18809e-08
ENSMUSG00000058935	1700018C11Rik	0	-3.91552	4.94324e-07	1.1955e-08
ENSMUSG00000013973	Dedd	0	-1.64482	4.94599e-07	1.2004e-08
ENSMUSG00000024122	Pdpk1	0	-1.94309	4.94599e-07	1.19971e-08
ENSMUSG00000026728	Vim	0	2.83671	4.95005e-07	1.2035e-08
ENSMUSG00000011877	Git1	0	-2.51907	4.96993e-07	1.21259e-08
ENSMUSG00000049739	Zfp646	0	-2.09978	4.96993e-07	1.21147e-08
ENSMUSG00000024587	Nars	0	2.18693	4.97255e-07	1.21536e-08
ENSMUSG00000007029	Vars	0	-1.86049	4.98509e-07	1.22836e-08
ENSMUSG00000017404	Rpl19	0	1.75465	4.98509e-07	1.22095e-08
ENSMUSG00000021012	Zc3h14	0	-1.66751	4.98509e-07	1.22818e-08
ENSMUSG00000031490	Eif4ebp1	0	2.59947	4.98509e-07	1.22909e-08
ENSMUSG00000041840	Haus1	0	-2.34242	4.98509e-07	1.22308e-08
ENSMUSG00000056509	Gm9999	0	-3.86759	5.07462e-07	1.25334e-08
ENSMUSG00000021643	Serf1	0	-2.14943	5.10434e-07	1.26287e-08
ENSMUSG00000075277	Haglr	0	-3.55149	5.16427e-07	1.2799e-08
ENSMUSG00000031875	Cmtm3	0	3.52959	5.17907e-07	1.28579e-08
ENSMUSG00000035152	Ap2b1	0	-2.0978	5.19616e-07	1.29226e-08
ENSMUSG00000002015	Bcap31	0	2.53481	5.25035e-07	1.30798e-08
ENSMUSG00000029248	1700023E05Rik	0	-3.58596	5.25404e-07	1.31513e-08
ENSMUSG00000030815	Phkg2	0	-2.89357	5.25404e-07	1.31565e-08
ENSMUSG00000078713	Tomm5	0	2.23668	5.25404e-07	1.31269e-08
ENSMUSG00000049396	Gemin4	0	-1.89718	5.26451e-07	1.32052e-08
ENSMUSG00000030161	Gabarapl1	0	-1.70241	5.26536e-07	1.32299e-08
ENSMUSG00000044734	Serpinb1a	0	3.3895	5.26821e-07	1.32596e-08
ENSMUSG00000032514	Ttc21a	0	-3.38266	5.32019e-07	1.34132e-08
ENSMUSG00000037742	Eef1a1	0	1.25313	5.36057e-07	1.35718e-08
ENSMUSG00000086046	1700095A21Rik	0	-3.27341	5.36057e-07	1.35838e-08
ENSMUSG00000090841	Myl6	0	1.79116	5.36057e-07	1.35482e-08
ENSMUSG00000057093	C030039L03Rik	0	-2.00626	5.40729e-07	1.37254e-08
ENSMUSG00000029044	4930584F24Rik	0	-3.45148	5.4396e-07	1.38307e-08
ENSMUSG00000000811	Txnrd3	0	-2.51343	5.45054e-07	1.38818e-08
ENSMUSG00000031971	Ccsap	0	-3.65536	5.45564e-07	1.39361e-08
ENSMUSG00000081739	Mdm4-ps	0	-3.55324	5.45564e-07	1.39415e-08
ENSMUSG00000022710	Usp7	0	-1.44191	5.45749e-07	1.39696e-08
ENSMUSG00000031651	Triml1	0	-3.15431	5.47295e-07	1.40326e-08
ENSMUSG00000025809	Itgb1	0	3.19256	5.47568e-07	1.4063e-08
ENSMUSG00000031422	Morf4l2	0	2.77321	5.52538e-07	1.42143e-08
ENSMUSG00000031246	Sh3bgrl	0	3.15919	5.55198e-07	1.43065e-08
ENSMUSG00000042246	Tmc7	0	-3.56579	5.63625e-07	1.45478e-08
ENSMUSG00000092595	Gm20427	0	2.51162	5.74157e-07	1.48442e-08
ENSMUSG00000020212	Mdm1	0	-2.80282	5.77841e-07	1.49642e-08
ENSMUSG00000020389	Cdkl3	0	-3.02936	5.79167e-07	1.5065e-08
ENSMUSG00000031683	Lsm6	0	1.69932	5.79167e-07	1.50678e-08
ENSMUSG00000051113	Fam71e1	0	-3.89868	5.79167e-07	1.50729e-08
ENSMUSG00000030200	Bcl2l14	0	-3.66256	5.80764e-07	1.51394e-08
ENSMUSG00000001555	Fkbp10	0	4.17873	5.84107e-07	1.52515e-08
ENSMUSG00000046229	Scand1	0	-2.06496	5.85708e-07	1.53183e-08
ENSMUSG00000021770	Samd8	0	-1.91858	5.88954e-07	1.54285e-08
ENSMUSG00000024160	Spsb3	0	-2.20478	5.89242e-07	1.54612e-08
ENSMUSG00000030983	Bccip	0	2.1747	5.92609e-07	1.56003e-08
ENSMUSG00000034401	Spata6	0	-3.33676	5.92609e-07	1.5594e-08
ENSMUSG00000032278	Paqr5	0	-3.83122	5.92714e-07	1.56386e-08
ENSMUSG00000052726	Kcnt2	0	7.41554	5.92714e-07	1.56538e-08
ENSMUSG00000001119	Col6a1	0	4.41429	5.93002e-07	1.57051e-08
ENSMUSG00000053768	Chchd3	0	-1.4313	5.93002e-07	1.57122e-08
ENSMUSG00000044098	Rsbn1	0	-2.00063	5.93781e-07	1.57582e-08
ENSMUSG00000015804	Med28	0	-1.52364	5.97011e-07	1.58695e-08
ENSMUSG00000046982	Tshz1	0	3.62416	5.99283e-07	1.59812e-08
ENSMUSG00000049916	2610318N02Rik	0	-3.48917	5.99283e-07	1.59753e-08
ENSMUSG00000078747	Gm20878	0	-3.31904	6.03888e-07	1.61729e-08
ENSMUSG00000085491	4930527E20Rik	0	-4.21391	6.03888e-07	1.61816e-08
ENSMUSG00000101894	1700016P04Rik	0	-4.1341	6.03888e-07	1.61542e-08
ENSMUSG00000062859	Tcp11	0	-3.60991	6.05476e-07	1.62501e-08
ENSMUSG00000087611	4930458D05Rik	0	-3.49929	6.05486e-07	1.62762e-08
ENSMUSG00000027871	Hsd3b1	0	4.58377	6.09706e-07	1.64158e-08
ENSMUSG00000025372	Baiap2	0	-1.74381	6.10304e-07	1.64841e-08
ENSMUSG00000038069	Cdkn2aip	0	-1.86934	6.10304e-07	1.64623e-08
ENSMUSG00000016534	Lamp2	0	1.65229	6.12152e-07	1.65864e-08
ENSMUSG00000027327	1700037H04Rik	0	-2.38464	6.12152e-07	1.65694e-08
ENSMUSG00000031452	1700029H14Rik	0	-3.68016	6.17714e-07	1.67636e-08
ENSMUSG00000053317	Sec61b	0	1.8853	6.22062e-07	1.69082e-08
ENSMUSG00000021785	Ngly1	0	-2.74075	6.27106e-07	1.71087e-08
ENSMUSG00000021910	Nisch	0	2.83331	6.27106e-07	1.71517e-08
ENSMUSG00000040456	Hypm	0	-3.91561	6.27106e-07	1.71527e-08
ENSMUSG00000043050	Tnp2	0	-4.11375	6.27106e-07	1.70736e-08
ENSMUSG00000000957	Mmp14	0	3.91266	6.28237e-07	1.7345e-08
ENSMUSG00000008429	Herpud2	0	-2.5844	6.28237e-07	1.7322e-08
ENSMUSG00000031620	1700007B14Rik	0	-4.03024	6.28237e-07	1.72631e-08
ENSMUSG00000036908	Unc93b1	0	4.62168	6.28237e-07	1.73391e-08
ENSMUSG00000049694	BC048671	0	-3.4844	6.28237e-07	1.73321e-08
ENSMUSG00000062328	Rpl17	0	1.96197	6.28237e-07	1.72533e-08
ENSMUSG00000013155	Enkd1	0	-2.16298	6.29617e-07	1.74248e-08
ENSMUSG00000023938	Aars2	0	-2.17489	6.29617e-07	1.74639e-08
ENSMUSG00000038936	Sccpdh	0	-2.22996	6.29617e-07	1.74528e-08
ENSMUSG00000038057	Dbil5	0	-3.72589	6.30983e-07	1.75558e-08
ENSMUSG00000048922	Cdca2	0	-1.92974	6.30983e-07	1.75553e-08
ENSMUSG00000049811	Fam161a	0	-2.45623	6.33203e-07	1.76447e-08
ENSMUSG00000063129	Aldoart2	0	-3.29957	6.3425e-07	1.7701e-08
ENSMUSG00000004270	Lpcat3	0	-1.35437	6.36102e-07	1.77799e-08
ENSMUSG00000021585	Cast	0	-2.53396	6.39106e-07	1.78912e-08
ENSMUSG00000028878	Fam76a	0	-1.9228	6.39231e-07	1.79811e-08
ENSMUSG00000029074	Ttll10	0	-4.15275	6.39231e-07	1.80042e-08
ENSMUSG00000038400	Pmepa1	0	3.9311	6.39231e-07	1.79759e-08
ENSMUSG00000054115	Skp2	0	-2.34317	6.39231e-07	1.79935e-08
ENSMUSG00000021414	Fam217a	0	-3.50281	6.40386e-07	1.80641e-08
ENSMUSG00000079197	Psme2	0	2.34352	6.44746e-07	1.82423e-08
ENSMUSG00000100282	1700041C23Rik	0	-3.29683	6.44746e-07	1.82305e-08
ENSMUSG00000020186	Csrp2	0	3.53651	6.48188e-07	1.84171e-08
ENSMUSG00000020234	4930404N11Rik	0	-3.57942	6.48188e-07	1.84122e-08
ENSMUSG00000039110	Mycbpap	0	-3.44353	6.48188e-07	1.84229e-08
ENSMUSG00000033985	Tesk2	0	-2.33606	6.50579e-07	1.8543e-08
ENSMUSG00000037621	Atoh8	0	-2.98377	6.50579e-07	1.85466e-08
ENSMUSG00000034227	Foxj1	0	-3.47748	6.52179e-07	1.86475e-08
ENSMUSG00000045107	Saysd1	0	-2.82813	6.52179e-07	1.86481e-08
ENSMUSG00000020307	Cdc34	0	-2.10598	6.59016e-07	1.88832e-08
ENSMUSG00000041891	Lman1	0	2.9591	6.59016e-07	1.89e-08
ENSMUSG00000020029	Nudt4	0	-1.77589	6.59529e-07	1.89993e-08
ENSMUSG00000028259	Fhl5	0	-3.36338	6.59529e-07	1.89637e-08
ENSMUSG00000035095	Fam167a	0	-4.10269	6.59529e-07	1.8999e-08
ENSMUSG00000025268	Maged2	0	2.41336	6.60474e-07	1.90549e-08
ENSMUSG00000019849	Prep	0	2.35458	6.62399e-07	1.91387e-08
ENSMUSG00000025500	Lmntd2	0	-3.16009	6.65811e-07	1.92658e-08
ENSMUSG00000025981	Coq10b	0	-1.84893	6.69921e-07	1.94134e-08
ENSMUSG00000056091	St3gal5	0	2.82675	6.70714e-07	1.94651e-08
ENSMUSG00000002660	Clpp	0	2.12257	6.71391e-07	1.9571e-08
ENSMUSG00000026969	Fam166a	0	-3.8369	6.71391e-07	1.95635e-08
ENSMUSG00000055897	Ppp4r1l-ps	0	-2.03577	6.71391e-07	1.95209e-08
ENSMUSG00000055322	Tns1	0	-1.46188	6.76367e-07	1.9745e-08
ENSMUSG00000003429	Rps11	0	1.43992	6.77772e-07	1.9815e-08
ENSMUSG00000100954	Gm10138	0	-2.33168	6.81801e-07	1.9962e-08
ENSMUSG00000000901	Mmp11	0	4.83801	6.82126e-07	2.00007e-08
ENSMUSG00000028455	Stoml2	0	2.45036	6.83942e-07	2.01019e-08
ENSMUSG00000031198	Fundc2	0	4.16319	6.83942e-07	2.01125e-08
ENSMUSG00000041057	Wdr43	0	2.22397	6.8626e-07	2.02688e-08
ENSMUSG00000052146	Rps10	0	1.65763	6.8626e-07	2.02176e-08
ENSMUSG00000078593	1700042G07Rik	0	-4.33977	6.8626e-07	2.02447e-08
ENSMUSG00000037499	Nenf	0	2.68906	6.89068e-07	2.03812e-08
ENSMUSG00000074620	Gm10731	0	-4.17114	6.89265e-07	2.04166e-08
ENSMUSG00000020646	Mboat2	0	2.15955	6.90237e-07	2.05044e-08
ENSMUSG00000084782	Gm11213	0	-3.69086	6.90237e-07	2.05001e-08
ENSMUSG00000031065	Cdk16	0	-2.02065	6.91182e-07	2.05621e-08
ENSMUSG00000007033	Hspa1l	0	-3.50687	6.92179e-07	2.06297e-08
ENSMUSG00000041679	Lrrc29	0	-2.69387	6.92179e-07	2.0651e-08
ENSMUSG00000075279	Mrpl23-ps1	0	2.28611	6.98071e-07	2.08567e-08
ENSMUSG00000029867	1700034O15Rik	0	-3.63224	7.02715e-07	2.10556e-08
ENSMUSG00000034165	Ccnd3	0	-1.527	7.02715e-07	2.10491e-08
ENSMUSG00000029660	Tex26	0	-3.42827	7.03647e-07	2.11429e-08
ENSMUSG00000048994	4930557A04Rik	0	-3.27637	7.03647e-07	2.11437e-08
ENSMUSG00000019539	Rcn3	0	4.34819	7.0512e-07	2.12182e-08
ENSMUSG00000020917	Acly	0	2.0022	7.08404e-07	2.13473e-08
ENSMUSG00000039555	Cylc2	0	-3.47044	7.08617e-07	2.13841e-08
ENSMUSG00000000787	Ddx3x	0	3.30233	7.09067e-07	2.1442e-08
ENSMUSG00000023272	Creld2	0	-1.5269	7.09067e-07	2.15089e-08
ENSMUSG00000026888	Grb14	0	4.60367	7.09067e-07	2.15191e-08
ENSMUSG00000029814	Igf2bp3	0	-3.05429	7.09067e-07	2.15112e-08
ENSMUSG00000048439	Nupl2	0	-2.18073	7.09614e-07	2.15758e-08
ENSMUSG00000073888	Ccl27a	0	-2.94232	7.09614e-07	2.15964e-08
ENSMUSG00000022261	Sdc2	0	2.4376	7.10867e-07	2.17014e-08
ENSMUSG00000050335	Lgals3	0	4.0235	7.10867e-07	2.17258e-08
ENSMUSG00000054400	Cklf	0	-1.96895	7.10867e-07	2.17074e-08
ENSMUSG00000031633	Slc25a4	0	2.65724	7.16397e-07	2.19758e-08
ENSMUSG00000060803	Gstp1	0	2.27394	7.16397e-07	2.19805e-08
ENSMUSG00000073155	1810058I24Rik	0	1.47192	7.16397e-07	2.19869e-08
ENSMUSG00000025647	Shisa5	0	2.92643	7.16922e-07	2.20643e-08
ENSMUSG00000030771	Micalcl	0	-3.19865	7.16922e-07	2.20622e-08
ENSMUSG00000031174	Rpgr	0	-2.08316	7.18275e-07	2.21367e-08
ENSMUSG00000025527	Satl1	0	-3.50165	7.21078e-07	2.2254e-08
ENSMUSG00000029998	Pcyox1	0	3.818	7.22633e-07	2.23329e-08
ENSMUSG00000071721	1700010D01Rik	0	-3.78068	7.2342e-07	2.23882e-08
ENSMUSG00000049800	Sertad2	0	-1.76973	7.30954e-07	2.26526e-08
ENSMUSG00000018377	Vezf1	0	2.61229	7.32048e-07	2.27962e-08
ENSMUSG00000031207	Msn	0	4.123	7.32048e-07	2.28043e-08
ENSMUSG00000031400	G6pdx	0	3.11994	7.32048e-07	2.28368e-08
ENSMUSG00000033579	Fa2h	0	-3.58627	7.32048e-07	2.28432e-08
ENSMUSG00000047368	Abhd17b	0	-2.02952	7.32048e-07	2.2803e-08
ENSMUSG00000023004	Tuba1b	0	2.64217	7.34098e-07	2.29386e-08
ENSMUSG00000026155	Smap1	0	-1.47939	7.34467e-07	2.29816e-08
ENSMUSG00000020690	Efcab3	0	-3.11161	7.39314e-07	2.32091e-08
ENSMUSG00000041329	Atp1b2	0	2.60678	7.39314e-07	2.32282e-08
ENSMUSG00000081984	Dnajb3	0	-3.58564	7.39314e-07	2.31775e-08
ENSMUSG00000040212	Emp3	0	2.32356	7.44792e-07	2.34321e-08
ENSMUSG00000018733	Pex12	0	-1.99009	7.46994e-07	2.35334e-08
ENSMUSG00000027706	Sec62	0	1.56411	7.52029e-07	2.37242e-08
ENSMUSG00000029177	Cenpa	0	3.48904	7.5353e-07	2.38038e-08
ENSMUSG00000043445	Pgp	0	-2.32624	7.60955e-07	2.4071e-08
ENSMUSG00000022564	Grina	0	-1.80593	7.63478e-07	2.41835e-08
ENSMUSG00000000049	Apoh	0	-4.02735	7.63774e-07	2.42255e-08
ENSMUSG00000022177	Haus4	0	-2.13701	7.66048e-07	2.43304e-08
ENSMUSG00000062647	Rpl7a	0	1.58511	7.72347e-07	2.45636e-08
ENSMUSG00000002329	Mdp1	0	2.54719	7.76088e-07	2.47158e-08
ENSMUSG00000030077	Chl1	0	-3.8428	7.76338e-07	2.47569e-08
ENSMUSG00000061286	Exosc5	0	-1.97771	7.87408e-07	2.51437e-08
ENSMUSG00000039001	Rps21	0	1.50344	7.88731e-07	2.52197e-08
ENSMUSG00000013662	Atad1	0	-1.31234	7.90963e-07	2.53249e-08
ENSMUSG00000029790	Cep41	0	-2.88344	7.91887e-07	2.53884e-08
ENSMUSG00000024997	Prdx3	0	2.1543	7.97717e-07	2.56436e-08
ENSMUSG00000026940	Ccdc183	0	-3.46525	7.97717e-07	2.56207e-08
ENSMUSG00000003731	Kpna6	0	-1.91155	8.1635e-07	2.63196e-08
ENSMUSG00000030230	Plcz1	0	-3.63921	8.1635e-07	2.63763e-08
ENSMUSG00000045989	4930451I11Rik	0	-3.52108	8.1635e-07	2.63119e-08
ENSMUSG00000062604	Srpk2	0	-1.86779	8.1635e-07	2.63823e-08
ENSMUSG00000074768	Bhmt	0	-3.25601	8.17989e-07	2.64703e-08
ENSMUSG00000007591	Tssk4	0	-3.22282	8.3326e-07	2.70358e-08
ENSMUSG00000048003	Catsper4	0	-3.49086	8.3326e-07	2.70106e-08
ENSMUSG00000049719	Prss46	0	-3.25463	8.34926e-07	2.71256e-08
ENSMUSG00000021557	Agtpbp1	0	-2.41203	8.43733e-07	2.75923e-08
ENSMUSG00000032403	2300009A05Rik	0	-2.28845	8.43733e-07	2.74864e-08
ENSMUSG00000038615	Nfe2l1	0	2.33039	8.43733e-07	2.75638e-08
ENSMUSG00000055692	Tmem191c	0	-3.25767	8.43733e-07	2.75092e-08
ENSMUSG00000091311	Spata31d1b	0	-3.68599	8.43733e-07	2.75757e-08
ENSMUSG00000024729	1700017D01Rik	0	-3.06457	8.47085e-07	2.78469e-08
ENSMUSG00000041453	Rpl21	0	1.79844	8.47085e-07	2.7847e-08
ENSMUSG00000056121	Fez2	0	2.25407	8.47085e-07	2.7771e-08
ENSMUSG00000068039	Tcp1	0	-2.03823	8.47085e-07	2.78248e-08
ENSMUSG00000029147	Ppm1g	0	-1.89775	8.51354e-07	2.80238e-08
ENSMUSG00000034254	Agpat1	0	-1.68946	8.55734e-07	2.82046e-08
ENSMUSG00000005413	Hmox1	0	4.18568	8.58383e-07	2.83295e-08
ENSMUSG00000074247	Dda1	0	-1.69556	8.58383e-07	2.83654e-08
ENSMUSG00000025218	Poll	0	-2.65269	8.60549e-07	2.84738e-08
ENSMUSG00000087279	4930544D05Rik	0	-3.64152	8.61311e-07	2.85359e-08
ENSMUSG00000103034	Gm8797	0	-1.20975	8.62096e-07	2.85988e-08
ENSMUSG00000036002	Fam214b	0	-2.29378	8.67238e-07	2.88065e-08
ENSMUSG00000020803	Txndc17	0	2.2044	8.6745e-07	2.89137e-08
ENSMUSG00000040843	Tiprl	0	-1.85373	8.6745e-07	2.89249e-08
ENSMUSG00000064202	4430402I18Rik	0	-3.48405	8.6745e-07	2.89081e-08
ENSMUSG00000051285	Pcmtd1	0	2.1853	8.77005e-07	2.9281e-08
ENSMUSG00000107232	RP24-89O12.3	0	-4.0798	8.78104e-07	2.93553e-08
ENSMUSG00000016344	Ppdpf	0	3.51079	8.91606e-07	2.9883e-08
ENSMUSG00000076437	2700094K13Rik	0	2.39639	8.91606e-07	2.98593e-08
ENSMUSG00000024691	Fam111a	0	7.43923	8.95891e-07	3.0065e-08
ENSMUSG00000007564	Ppp2r1a	0	2.12656	8.97524e-07	3.02532e-08
ENSMUSG00000027480	Sun5	0	-3.11304	8.97524e-07	3.01886e-08
ENSMUSG00000042213	Zfand4	0	-3.25042	8.97524e-07	3.0251e-08
ENSMUSG00000061950	Ppp4r1	0	-1.71914	8.97524e-07	3.02735e-08
ENSMUSG00000013822	Elof1	0	-2.06584	9.07642e-07	3.06536e-08
ENSMUSG00000002985	Apoe	0	2.75854	9.07703e-07	3.07282e-08
ENSMUSG00000019978	Epb4.1l2	0	-1.80443	9.07703e-07	3.08111e-08
ENSMUSG00000024608	Rps14	0	1.23113	9.07703e-07	3.07389e-08
ENSMUSG00000041566	Tssk1	0	-3.2267	9.07703e-07	3.07963e-08
ENSMUSG00000021771	Vdac2	0	-1.36393	9.16566e-07	3.11512e-08
ENSMUSG00000036432	Siah2	0	-2.40929	9.16687e-07	3.11945e-08
ENSMUSG00000026249	Serpine2	0	6.38483	9.22087e-07	3.14572e-08
ENSMUSG00000048277	Syngr2	0	2.21255	9.22087e-07	3.14237e-08
ENSMUSG00000002602	Axl	0	2.14681	9.28986e-07	3.17323e-08
ENSMUSG00000054523	Ms4a5	0	-3.55156	9.33285e-07	3.19191e-08
ENSMUSG00000047714	Ppp1r2	0	-1.90443	9.33603e-07	3.19769e-08
ENSMUSG00000066383	Iqcf1	0	-3.43858	9.33603e-07	3.20099e-08
ENSMUSG00000072722	Gm6588	0	-3.37559	9.35939e-07	3.21301e-08
ENSMUSG00000024430	Cabyr	0	-3.36879	9.37749e-07	3.23369e-08
ENSMUSG00000028716	Pdzk1ip1	0	-3.06394	9.37749e-07	3.23528e-08
ENSMUSG00000029682	Spam1	0	-3.17197	9.37749e-07	3.22393e-08
ENSMUSG00000073380	Arrdc5	0	-3.28419	9.37749e-07	3.23493e-08
ENSMUSG00000026411	Tmem9	0	2.1498	9.3971e-07	3.24607e-08
ENSMUSG00000025423	Pias2	0	-2.1298	9.39714e-07	3.2501e-08
ENSMUSG00000020636	Allc	0	-3.59613	9.54825e-07	3.31054e-08
ENSMUSG00000026585	Kifap3	0	-1.92277	9.54825e-07	3.30679e-08
ENSMUSG00000022518	4930562C15Rik	0	-3.24417	9.66953e-07	3.37209e-08
ENSMUSG00000024207	Acsbg2	0	-4.01669	9.66953e-07	3.36303e-08
ENSMUSG00000027442	Cst8	0	-3.43762	9.66953e-07	3.37557e-08
ENSMUSG00000031809	1700018B08Rik	0	-3.55272	9.66953e-07	3.37583e-08
ENSMUSG00000033107	Rnf125	0	-2.65328	9.66953e-07	3.3664e-08
ENSMUSG00000069833	Ahnak	0	3.17519	9.66953e-07	3.37742e-08
ENSMUSG00000052566	Hook2	0	-1.89468	9.70626e-07	3.39441e-08
ENSMUSG00000032959	Pebp1	0	-1.46383	9.7102e-07	3.39994e-08
ENSMUSG00000053332	Gas5	0	2.15034	9.71407e-07	3.40545e-08
ENSMUSG00000043873	Chil5	0	-6.11576	9.75118e-07	3.42264e-08
ENSMUSG00000022116	4930449E01Rik	0	-4.08745	9.78481e-07	3.44446e-08
ENSMUSG00000026360	Rgs2	0	4.35452	9.78481e-07	3.4512e-08
ENSMUSG00000027523	Gnas	0	2.12749	9.78481e-07	3.44876e-08
ENSMUSG00000038888	Ctu1	0	5.98301	9.78481e-07	3.44736e-08
ENSMUSG00000040541	Tmem225	0	-3.25374	9.78553e-07	3.45564e-08
ENSMUSG00000020823	Sec14l1	0	-2.41706	9.85903e-07	3.48581e-08
ENSMUSG00000026125	Prss39	0	-3.52807	9.86443e-07	3.50461e-08
ENSMUSG00000031845	Bco1	0	-3.83407	9.86443e-07	3.49541e-08
ENSMUSG00000059552	Trp53	0	3.08986	9.86443e-07	3.5013e-08
ENSMUSG00000061288	Taok3	0	2.07105	9.86443e-07	3.49752e-08
ENSMUSG00000091957	Rps2-ps10	0	2.20388	9.88855e-07	3.51742e-08
ENSMUSG00000006717	Acot13	0	2.73057	9.89538e-07	3.52601e-08
ENSMUSG00000044787	Spata32	0	-4.50625	9.89538e-07	3.52846e-08
ENSMUSG00000059891	Tsks	0	-3.44683	9.89538e-07	3.53255e-08
ENSMUSG00000084971	4930579D09Rik	0	-5.73143	9.94434e-07	3.55429e-08
ENSMUSG00000020402	Vdac1	0	2.99054	9.95426e-07	3.5696e-08
ENSMUSG00000024233	Lyzl1	0	-3.28212	9.95426e-07	3.57488e-08
ENSMUSG00000031430	Vsig1	0	-3.67849	9.95426e-07	3.56564e-08
ENSMUSG00000069237	C78339	0	-2.21917	9.95426e-07	3.57482e-08
ENSMUSG00000024369	Nelfe	0	-1.70737	1.00018e-06	3.59622e-08
ENSMUSG00000044442	N6amt1	0	2.10157	1.00048e-06	3.6016e-08
ENSMUSG00000021076	Actr10	0	-1.82398	1.00392e-06	3.62258e-08
ENSMUSG00000078127	Fam170b	0	-3.59434	1.00392e-06	3.62004e-08
ENSMUSG00000028759	Hp1bp3	0	2.43037	1.00838e-06	3.64298e-08
ENSMUSG00000031503	Col4a2	0	4.21437	1.01114e-06	3.65729e-08
ENSMUSG00000027465	Tbc1d20	0	-2.12758	1.02301e-06	3.70459e-08
ENSMUSG00000036964	Trim17	0	-3.6035	1.0273e-06	3.72453e-08
ENSMUSG00000019795	Pcmt1	0	-2.02535	1.03137e-06	3.76135e-08
ENSMUSG00000024145	Pigf	0	-1.97118	1.03137e-06	3.76095e-08
ENSMUSG00000027907	S100a11	0	3.97914	1.03137e-06	3.75706e-08
ENSMUSG00000028495	Rps6	0	1.32931	1.03137e-06	3.75451e-08
ENSMUSG00000039660	D2Wsu81e	0	-1.73644	1.03137e-06	3.76109e-08
ENSMUSG00000015289	Lage3	0	3.66433	1.04079e-06	3.80017e-08
ENSMUSG00000020317	Theg	0	-4.21044	1.04613e-06	3.82412e-08
ENSMUSG00000010435	Spaca7	0	-3.75626	1.05038e-06	3.84416e-08
ENSMUSG00000083287	Gm13502	0	-7.82213	1.05297e-06	3.85814e-08
ENSMUSG00000024511	Rab27b	0	7.40094	1.05648e-06	3.87821e-08
ENSMUSG00000037926	Ssh2	0	-2.48288	1.05648e-06	3.88007e-08
ENSMUSG00000063882	Uqcrh	0	1.34205	1.05972e-06	3.8965e-08
ENSMUSG00000027606	Dnajc5b	0	-3.42518	1.06105e-06	3.92035e-08
ENSMUSG00000029106	Add1	0	2.50435	1.06105e-06	3.92408e-08
ENSMUSG00000035517	Tdrd7	0	-2.65567	1.06105e-06	3.91564e-08
ENSMUSG00000074771	Ankef1	0	-4.01999	1.06105e-06	3.92063e-08
ENSMUSG00000087003	Cntrobos	0	-5.67651	1.06105e-06	3.92372e-08
ENSMUSG00000028382	Ptbp3	0	2.82626	1.06577e-06	3.9461e-08
ENSMUSG00000041126	H2afv	0	1.92237	1.06882e-06	3.96198e-08
ENSMUSG00000030976	Tex36	0	-3.73765	1.07012e-06	3.97834e-08
ENSMUSG00000037307	Banf2	0	-3.34529	1.07012e-06	3.98511e-08
ENSMUSG00000049517	Rps23	0	1.44564	1.07012e-06	3.98455e-08
ENSMUSG00000050122	Vwa3b	0	-3.42745	1.07012e-06	3.97338e-08
ENSMUSG00000020840	Blmh	0	2.16467	1.07012e-06	3.98969e-08
ENSMUSG00000032518	Rpsa	0	2.12461	1.07191e-06	4.00397e-08
ENSMUSG00000102096	1700101O22Rik	0	-3.57499	1.07191e-06	4.00555e-08
ENSMUSG00000052363	Zdhhc19	0	-3.37859	1.0725e-06	4.01234e-08
ENSMUSG00000048787	Dcun1d3	0	-2.66258	1.07422e-06	4.02337e-08
ENSMUSG00000027331	Knstrn	0	-1.64731	1.08044e-06	4.05131e-08
ENSMUSG00000057530	Ece1	0	3.58112	1.08084e-06	4.05741e-08
ENSMUSG00000032497	Lrrfip2	0	-2.2892	1.083e-06	4.07938e-08
ENSMUSG00000059042	Klk1b9	0	-3.33895	1.083e-06	4.07495e-08
ENSMUSG00000078652	Psme3	0	-1.94924	1.083e-06	4.07944e-08
ENSMUSG00000086863	Gm15543	0	3.13439	1.0853e-06	4.09276e-08
ENSMUSG00000034640	Tiparp	0	1.7911	1.08953e-06	4.11338e-08
ENSMUSG00000003436	Dll3	0	-2.93366	1.09026e-06	4.12546e-08
ENSMUSG00000029182	1700001C02Rik	0	-3.60548	1.09026e-06	4.12222e-08
ENSMUSG00000051391	Ywhag	0	2.52604	1.09213e-06	4.1372e-08
ENSMUSG00000005973	Rcn1	0	3.99426	1.09223e-06	4.15196e-08
ENSMUSG00000025532	Crcp	0	-1.59889	1.09223e-06	4.15004e-08
ENSMUSG00000040576	Wbscr28	0	-3.09785	1.09223e-06	4.15049e-08
ENSMUSG00000054312	Mrps21	0	2.0537	1.09223e-06	4.1563e-08
ENSMUSG00000027942	4933434E20Rik	0	-1.45269	1.09265e-06	4.16257e-08
ENSMUSG00000052911	Lamb2	0	1.97384	1.09344e-06	4.17025e-08
ENSMUSG00000049653	Spatc1	0	-4.52936	1.09692e-06	4.1882e-08
ENSMUSG00000044906	4930503L19Rik	0	-3.03134	1.09923e-06	4.20483e-08
ENSMUSG00000085668	Gm13447	0	-3.54908	1.09923e-06	4.20646e-08
ENSMUSG00000040985	Sun3	0	-3.21684	1.10032e-06	4.21534e-08
ENSMUSG00000049090	Zadh2	0	3.35374	1.1064e-06	4.24336e-08
ENSMUSG00000044533	Rps2	0	2.02271	1.10962e-06	4.26045e-08
ENSMUSG00000038523	1700003F12Rik	0	-3.75327	1.10977e-06	4.2658e-08
ENSMUSG00000030342	Cd9	0	2.86505	1.11097e-06	4.27515e-08
ENSMUSG00000064063	BC048507	0	-3.71742	1.11278e-06	4.28689e-08
ENSMUSG00000042797	Aqp11	0	-3.81886	1.11738e-06	4.30939e-08
ENSMUSG00000033307	Mif	0	3.42346	1.12426e-06	4.34555e-08
ENSMUSG00000049154	Fam183b	0	-2.18464	1.12426e-06	4.34339e-08
ENSMUSG00000042613	Pbxip1	0	2.8454	1.13568e-06	4.39456e-08
ENSMUSG00000001056	Nhp2	0	1.61821	1.13622e-06	4.40174e-08
ENSMUSG00000015671	Psma2	0	2.055	1.13622e-06	4.40745e-08
ENSMUSG00000029437	Il31	0	-3.55106	1.13622e-06	4.41121e-08
ENSMUSG00000000278	Scpep1	0	2.47606	1.13688e-06	4.4284e-08
ENSMUSG00000021258	Ccnk	0	-2.28588	1.13688e-06	4.4264e-08
ENSMUSG00000061923	Odf1	0	-3.579	1.13688e-06	4.41951e-08
ENSMUSG00000028890	Mtf1	0	-1.68303	1.13803e-06	4.43776e-08
ENSMUSG00000039952	Dag1	0	3.75069	1.14263e-06	4.46057e-08
ENSMUSG00000062814	Ssxa1	0	-5.89993	1.14278e-06	4.46606e-08
ENSMUSG00000038564	Ift172	0	-3.03082	1.14331e-06	4.47301e-08
ENSMUSG00000004455	Ppp1cc	0	-1.65446	1.14601e-06	4.48848e-08
ENSMUSG00000034793	G6pc3	0	-1.38857	1.14847e-06	4.50494e-08
ENSMUSG00000099541	Gm21488	0	-8.74168	1.14847e-06	4.50795e-08
ENSMUSG00000017802	Fam134c	0	-2.83921	1.15126e-06	4.52383e-08
ENSMUSG00000036825	Ssx2ip	0	-3.67839	1.15203e-06	4.53179e-08
ENSMUSG00000035165	Kcne3	0	-2.45809	1.15589e-06	4.55192e-08
ENSMUSG00000059695	1700019M22Rik	0	-3.27799	1.16535e-06	4.59417e-08
ENSMUSG00000042197	Zfp451	0	-1.65001	1.1707e-06	4.62026e-08
ENSMUSG00000029810	Tmem176b	0	2.62917	1.17734e-06	4.65149e-08
ENSMUSG00000073639	Rab18	0	1.62398	1.1781e-06	4.65957e-08
ENSMUSG00000025381	Cnpy2	0	3.39941	1.18186e-06	4.67947e-08
ENSMUSG00000005983	1700037C18Rik	0	-2.811	1.18881e-06	4.71207e-08
ENSMUSG00000062997	Rpl35	0	1.29139	1.1978e-06	4.75286e-08
ENSMUSG00000025231	Sufu	0	-1.65186	1.19952e-06	4.76482e-08
ENSMUSG00000018677	Slc25a39	0	-1.68647	1.20363e-06	4.78629e-08
ENSMUSG00000092586	Ly6g6c	0	-4.13275	1.21953e-06	4.85472e-08
ENSMUSG00000064360	mt-Nd3	0	1.68013	1.22519e-06	4.88252e-08
ENSMUSG00000027404	Snrpb	0	1.19026	1.22554e-06	4.88917e-08
ENSMUSG00000029922	Mkrn1	0	-1.91777	1.22783e-06	4.90355e-08
ENSMUSG00000002870	Mcm2	0	2.84265	1.23873e-06	4.95237e-08
ENSMUSG00000032540	Abhd5	0	-2.0599	1.23909e-06	4.95911e-08
ENSMUSG00000028758	Kif17	0	-3.18025	1.24661e-06	4.99455e-08
ENSMUSG00000027357	Crls1	0	-1.92221	1.24775e-06	5.00447e-08
ENSMUSG00000036013	Fam122c	0	-3.36513	1.24865e-06	5.01341e-08
ENSMUSG00000026203	Dnajb2	0	-2.21543	1.24932e-06	5.02681e-08
ENSMUSG00000029911	Ssbp1	0	2.42973	1.24932e-06	5.02291e-08
ENSMUSG00000035399	Oser1	0	-1.5098	1.25118e-06	5.04501e-08
ENSMUSG00000056486	Chn1	0	-2.24467	1.25118e-06	5.0435e-08
ENSMUSG00000032010	Usp2	0	-2.89835	1.2556e-06	5.06819e-08
ENSMUSG00000037971	1110032A03Rik	0	-2.69091	1.25657e-06	5.08288e-08
ENSMUSG00000089743	Gm16226	0	-3.51425	1.25657e-06	5.08266e-08
ENSMUSG00000018770	Atp5g3	0	2.15213	1.26873e-06	5.13748e-08
ENSMUSG00000025950	Idh1	0	2.1322	1.26917e-06	5.15012e-08
ENSMUSG00000032900	Tex43	0	-3.24218	1.26917e-06	5.14618e-08
ENSMUSG00000019970	Sgk1	0	2.62728	1.27686e-06	5.18681e-08
ENSMUSG00000037363	Letm2	0	-3.45699	1.28379e-06	5.22044e-08
ENSMUSG00000070979	Actl7a	0	-3.17245	1.28778e-06	5.24216e-08
ENSMUSG00000028520	4921539E11Rik	0	-3.43086	1.28836e-06	5.25006e-08
ENSMUSG00000045252	Zfp574	0	-1.87228	1.28861e-06	5.26212e-08
ENSMUSG00000046337	Fam178b	0	-2.85653	1.28861e-06	5.25959e-08
ENSMUSG00000006931	P3h4	0	3.16543	1.28891e-06	5.26884e-08
ENSMUSG00000006800	Sulf2	0	4.67822	1.28901e-06	5.2803e-08
ENSMUSG00000042747	Krtcap2	0	1.49729	1.28901e-06	5.27968e-08
ENSMUSG00000002996	Hbp1	0	1.89703	1.28916e-06	5.28763e-08
ENSMUSG00000030890	Ilk	0	2.22599	1.28916e-06	5.29194e-08
ENSMUSG00000098447	Gm27184	0	-3.00432	1.29908e-06	5.33824e-08
ENSMUSG00000022500	Litaf	0	2.55795	1.30212e-06	5.35629e-08
ENSMUSG00000106938	RP23-73O10.1	0	-3.34934	1.30275e-06	5.36448e-08
ENSMUSG00000026575	Nme7	0	-1.91564	1.30354e-06	5.38879e-08
ENSMUSG00000031931	Ankrd49	0	-1.6229	1.30354e-06	5.39632e-08
ENSMUSG00000032680	6820408C15Rik	0	-3.36522	1.30354e-06	5.38009e-08
ENSMUSG00000047446	Arl4a	0	-2.91295	1.30354e-06	5.38051e-08
ENSMUSG00000064345	mt-Nd2	0	1.2122	1.30354e-06	5.39101e-08
ENSMUSG00000076433	BC100451	0	-3.48961	1.30354e-06	5.40121e-08
ENSMUSG00000020286	1700093K21Rik	0	-3.10163	1.3036e-06	5.41261e-08
ENSMUSG00000040424	Hipk4	0	-3.63206	1.3036e-06	5.41231e-08
ENSMUSG00000022656	Pvrl3	0	-2.37491	1.31524e-06	5.46654e-08
ENSMUSG00000031232	Magt1	0	3.03553	1.31829e-06	5.48488e-08
ENSMUSG00000028572	Hook1	0	-2.67546	1.32037e-06	5.49921e-08
ENSMUSG00000022587	Ly6e	0	2.19229	1.32775e-06	5.53562e-08
ENSMUSG00000051435	Fhad1	0	-3.19012	1.32913e-06	5.55274e-08
ENSMUSG00000090117	Gm16541	0	-3.58683	1.32913e-06	5.55117e-08
ENSMUSG00000020270	Smim23	0	-3.56201	1.33069e-06	5.56497e-08
ENSMUSG00000032348	Gsta4	0	2.16251	1.33304e-06	5.59307e-08
ENSMUSG00000037594	BC022687	0	-2.66693	1.33304e-06	5.59107e-08
ENSMUSG00000053477	Tcf4	0	2.43154	1.33304e-06	5.5851e-08
ENSMUSG00000054894	Atp5s	0	-2.13799	1.33304e-06	5.59758e-08
ENSMUSG00000020562	Efcab10	0	-3.09017	1.34678e-06	5.66218e-08
ENSMUSG00000023092	Fhl1	0	4.1121	1.34678e-06	5.66683e-08
ENSMUSG00000008307	1700109H08Rik	0	-3.35766	1.35026e-06	5.68724e-08
ENSMUSG00000059288	Cdyl	0	-3.15993	1.35413e-06	5.70934e-08
ENSMUSG00000008035	Mid1ip1	0	3.09405	1.35686e-06	5.7348e-08
ENSMUSG00000019763	Rmnd1	0	-1.83208	1.35686e-06	5.74971e-08
ENSMUSG00000029014	Dnajc2	0	-1.66783	1.35686e-06	5.74977e-08
ENSMUSG00000048490	Nrip1	0	3.82483	1.35686e-06	5.73429e-08
ENSMUSG00000079666	1700015F17Rik	0	-3.93127	1.35686e-06	5.74992e-08
ENSMUSG00000024937	Ehbp1l1	0	-2.23426	1.35719e-06	5.75709e-08
ENSMUSG00000018427	Ypel2	0	3.65295	1.36018e-06	5.77561e-08
ENSMUSG00000028565	Nfia	0	3.38679	1.36585e-06	5.80554e-08
ENSMUSG00000026473	Glul	0	-2.4043	1.37416e-06	5.84674e-08
ENSMUSG00000002319	Ipo4	0	-1.39251	1.37507e-06	5.8565e-08
ENSMUSG00000000167	Pih1d2	0	-2.62518	1.37716e-06	5.88308e-08
ENSMUSG00000032515	Csrnp1	0	-1.96225	1.37716e-06	5.87691e-08
ENSMUSG00000034807	Colgalt1	0	1.81561	1.37716e-06	5.87914e-08
ENSMUSG00000001418	Glmp	0	2.67738	1.38265e-06	5.93034e-08
ENSMUSG00000020321	Mdh1	0	2.52046	1.38265e-06	5.9305e-08
ENSMUSG00000025762	Larp1b	0	-2.44197	1.38265e-06	5.93615e-08
ENSMUSG00000029001	Fbxo44	0	-2.4353	1.38265e-06	5.93602e-08
ENSMUSG00000095662	Gm14482	0	-3.38406	1.38265e-06	5.91361e-08
ENSMUSG00000009093	Gstt4	0	-3.58024	1.38405e-06	5.94808e-08
ENSMUSG00000022971	Ifnar2	0	3.18795	1.38463e-06	5.96461e-08
ENSMUSG00000029661	Col1a2	0	4.92072	1.38463e-06	5.95659e-08
ENSMUSG00000047502	Mroh7	0	-4.25423	1.38463e-06	5.96835e-08
ENSMUSG00000028330	Ncbp1	0	-1.66786	1.3899e-06	6.02082e-08
ENSMUSG00000032249	Anp32a	0	3.39499	1.3899e-06	6.02036e-08
ENSMUSG00000050685	Ccdc54	0	-3.7199	1.3899e-06	6.01579e-08
ENSMUSG00000086158	Ccpg1os	0	-2.80254	1.3899e-06	6.00676e-08
ENSMUSG00000089781	Gm15756	0	-3.23372	1.3899e-06	5.99789e-08
ENSMUSG00000022462	Slc38a2	0	2.92849	1.39114e-06	6.03211e-08
ENSMUSG00000087185	Gm13872	0	-3.46476	1.39417e-06	6.05123e-08
ENSMUSG00000074749	Kiz	0	-2.5301	1.39751e-06	6.07173e-08
ENSMUSG00000021477	Ctsl	0	1.77273	1.39905e-06	6.09636e-08
ENSMUSG00000026341	Actr3	0	2.48719	1.39905e-06	6.09554e-08
ENSMUSG00000031991	Spata19	0	-3.49793	1.39905e-06	6.09011e-08
ENSMUSG00000020484	Xbp1	0	2.43828	1.39989e-06	6.11896e-08
ENSMUSG00000021693	Kif2a	0	-1.92688	1.39989e-06	6.11378e-08
ENSMUSG00000031493	Ggn	0	-3.47543	1.39989e-06	6.12399e-08
ENSMUSG00000073761	4933427I04Rik	0	-4.18253	1.39989e-06	6.1233e-08
ENSMUSG00000004341	Gpx6	0	-3.93034	1.40112e-06	6.13537e-08
ENSMUSG00000037529	Prss40	0	-4.20584	1.40374e-06	6.15286e-08
ENSMUSG00000079608	Stard6	0	-3.42641	1.40637e-06	6.17041e-08
ENSMUSG00000002059	Rab34	0	2.67968	1.41022e-06	6.19334e-08
ENSMUSG00000051896	Tex37	0	-3.71315	1.41282e-06	6.21081e-08
ENSMUSG00000096153	BC061195	0	-3.52517	1.42132e-06	6.25424e-08
ENSMUSG00000020570	Sypl	0	-1.22973	1.42154e-06	6.26592e-08
ENSMUSG00000027405	Nop56	0	2.45158	1.42154e-06	6.26736e-08
ENSMUSG00000011350	Gm5893	0	-3.53957	1.42227e-06	6.27669e-08
ENSMUSG00000026679	Enkur	0	-2.90147	1.43025e-06	6.31803e-08
ENSMUSG00000031229	Atrx	0	3.58417	1.43155e-06	6.33454e-08
ENSMUSG00000033794	Lpcat2b	0	-3.35492	1.43155e-06	6.33601e-08
ENSMUSG00000034868	Myl12b	0	1.72119	1.43994e-06	6.37932e-08
ENSMUSG00000033739	Fkbpl	0	-2.62563	1.44033e-06	6.38724e-08
ENSMUSG00000026933	Camsap1	0	-1.70661	1.44038e-06	6.39362e-08
ENSMUSG00000023930	Crisp2	0	-3.31284	1.447e-06	6.4342e-08
ENSMUSG00000044556	Tex38	0	-3.16171	1.447e-06	6.4354e-08
ENSMUSG00000015749	Anp32e	0	2.7312	1.45835e-06	6.49211e-08
ENSMUSG00000025525	Apool	0	2.62691	1.46442e-06	6.53157e-08
ENSMUSG00000038691	Mbd3l1	0	-3.26746	1.46442e-06	6.53167e-08
ENSMUSG00000020163	Uqcr11	0	1.21079	1.47108e-06	6.57324e-08
ENSMUSG00000052056	Zfp217	0	-1.9354	1.47108e-06	6.57395e-08
ENSMUSG00000026095	Asnsd1	0	-2.28096	1.47254e-06	6.58679e-08
ENSMUSG00000039191	Rbpj	0	2.28555	1.47389e-06	6.59912e-08
ENSMUSG00000027886	1700013F07Rik	0	-3.45505	1.4752e-06	6.6113e-08
ENSMUSG00000038871	Bpgm	0	-1.56	1.47709e-06	6.62612e-08
ENSMUSG00000042350	Arel1	0	-1.93022	1.47784e-06	6.63579e-08
ENSMUSG00000018362	Kpna2	0	-1.61171	1.4785e-06	6.64689e-08
ENSMUSG00000026142	Rhbdd1	0	-1.63719	1.4785e-06	6.65774e-08
ENSMUSG00000099811	Gm28411	0	-3.23697	1.4785e-06	6.6566e-08
ENSMUSG00000034689	4921530L21Rik	0	-3.05468	1.48678e-06	6.70141e-08
ENSMUSG00000025508	Rplp2	0	1.53926	1.48717e-06	6.71329e-08
ENSMUSG00000054117	Zdhhc25	0	-4.41615	1.48717e-06	6.71588e-08
ENSMUSG00000025130	P4hb	0	2.5346	1.4872e-06	6.7224e-08
ENSMUSG00000033565	Rbfox2	0	2.54527	1.48769e-06	6.73097e-08
ENSMUSG00000021476	Habp4	0	-2.6215	1.49294e-06	6.76111e-08
ENSMUSG00000062154	Tex33	0	-3.33755	1.49333e-06	6.76927e-08
ENSMUSG00000021025	Nfkbia	0	2.24292	1.4958e-06	6.79968e-08
ENSMUSG00000024856	Cdk2ap2	0	1.62157	1.4958e-06	6.79933e-08
ENSMUSG00000048520	Fbxl13	0	-3.23976	1.4958e-06	6.7952e-08
ENSMUSG00000038085	Cnbd2	0	-3.52261	1.50005e-06	6.83184e-08
ENSMUSG00000075706	Gpx4	0	-1.16633	1.50005e-06	6.83076e-08
ENSMUSG00000079659	Tmem243	0	-2.28081	1.50341e-06	6.85355e-08
ENSMUSG00000014767	Tbp	0	-2.0752	1.51676e-06	6.92093e-08
ENSMUSG00000041328	Pcf11	0	-1.74611	1.51869e-06	6.93818e-08
ENSMUSG00000069971	4933402J07Rik	0	-3.30183	1.51869e-06	6.94272e-08
ENSMUSG00000028788	Ptp4a2	0	1.57272	1.52039e-06	6.95701e-08
ENSMUSG00000098501	Gm19272	0	-4.56651	1.52192e-06	6.97052e-08
ENSMUSG00000028063	Lmna	0	2.19632	1.52406e-06	6.98683e-08
ENSMUSG00000024815	Trpd52l3	0	-2.78314	1.52804e-06	7.01162e-08
ENSMUSG00000053375	Atp6v1e2	0	-3.15005	1.53173e-06	7.03511e-08
ENSMUSG00000026211	Obsl1	0	2.85064	1.53175e-06	7.0418e-08
ENSMUSG00000022246	Rai14	0	-1.9187	1.53256e-06	7.07175e-08
ENSMUSG00000033319	Fem1c	0	-2.02346	1.53256e-06	7.06214e-08
ENSMUSG00000037247	Pldi	0	-3.79767	1.53256e-06	7.05823e-08
ENSMUSG00000052533	Nup188	0	-1.79656	1.53256e-06	7.06823e-08
ENSMUSG00000021756	Il6st	0	3.68863	1.53388e-06	7.08438e-08
ENSMUSG00000047407	Tgif1	0	1.90329	1.54675e-06	7.15047e-08
ENSMUSG00000030095	Tmem43	0	3.07689	1.54871e-06	7.16615e-08
ENSMUSG00000047841	BC051628	0	-3.31637	1.56754e-06	7.25998e-08
ENSMUSG00000075070	4932412D23Rik	0	-2.93695	1.57523e-06	7.30234e-08
ENSMUSG00000050957	Insl6	0	-2.95676	1.5798e-06	7.33032e-08
ENSMUSG00000078442	Ccdc105	0	-3.25306	1.58378e-06	7.35555e-08
ENSMUSG00000049353	Rd3	0	-3.07321	1.59377e-06	7.40875e-08
ENSMUSG00000035890	Rnf126	0	-2.06344	1.59566e-06	7.42437e-08
ENSMUSG00000027763	Mbnl1	0	2.31561	1.59582e-06	7.45524e-08
ENSMUSG00000028277	Ube2j1	0	-1.35314	1.59582e-06	7.4661e-08
ENSMUSG00000028314	Toporsl	0	-3.27532	1.59582e-06	7.44624e-08
ENSMUSG00000030096	Slc6a6	0	2.41214	1.59582e-06	7.45827e-08
ENSMUSG00000036745	Ttll7	0	-2.47043	1.59582e-06	7.45134e-08
ENSMUSG00000043644	0610009L18Rik	0	-2.6873	1.59582e-06	7.463e-08
ENSMUSG00000040174	Alkbh3	0	-1.49216	1.59722e-06	7.48357e-08
ENSMUSG00000048655	Ccdc169	0	-3.27434	1.59722e-06	7.48633e-08
ENSMUSG00000036138	Acaa1a	0	2.43933	1.59905e-06	7.50177e-08
ENSMUSG00000035212	Leprot	0	2.42852	1.60175e-06	7.52128e-08
ENSMUSG00000007458	M6pr	0	1.93	1.62179e-06	7.62611e-08
ENSMUSG00000087250	Usp46os1	0	-3.8396	1.62179e-06	7.62925e-08
ENSMUSG00000031985	Gnpat	0	-1.86285	1.62244e-06	7.63927e-08
ENSMUSG00000028560	Usp1	0	-1.83603	1.62788e-06	7.67364e-08
ENSMUSG00000043036	Ccdc63	0	-3.04877	1.62788e-06	7.67882e-08
ENSMUSG00000097675	1700101I11Rik	0	-3.07365	1.63061e-06	7.69865e-08
ENSMUSG00000021007	Spata7	0	-2.79259	1.63457e-06	7.72438e-08
ENSMUSG00000086467	4930571N24Rik	0	-3.18768	1.63577e-06	7.73705e-08
ENSMUSG00000078554	Fam229a	0	-3.59152	1.64086e-06	7.76813e-08
ENSMUSG00000019732	Calr3	0	-2.80104	1.64386e-06	7.78939e-08
ENSMUSG00000024352	Spata24	0	-2.97009	1.65172e-06	7.83369e-08
ENSMUSG00000023022	Lima1	0	2.29813	1.65235e-06	7.84373e-08
ENSMUSG00000040681	Hmgn1	0	1.9167	1.65647e-06	7.87041e-08
ENSMUSG00000027938	Creb3l4	0	-3.47142	1.66183e-06	7.90297e-08
ENSMUSG00000031591	Asah1	0	2.05028	1.6629e-06	7.9152e-08
ENSMUSG00000027078	Ube2l6	0	3.40611	1.66828e-06	7.95021e-08
ENSMUSG00000045128	Rpl18a	0	1.52528	1.66828e-06	7.95509e-08
ENSMUSG00000024350	Dnajc18	0	-2.075	1.67716e-06	8.01177e-08
ENSMUSG00000049008	BB014433	0	-3.9311	1.67716e-06	8.01023e-08
ENSMUSG00000029672	Fam3c	0	2.55277	1.68559e-06	8.06466e-08
ENSMUSG00000094248	Hist1h2ao	0	2.53156	1.68559e-06	8.06645e-08
ENSMUSG00000007039	Ddah2	0	3.15585	1.69427e-06	8.1374e-08
ENSMUSG00000026182	Tnp1	0	-3.59366	1.69427e-06	8.1472e-08
ENSMUSG00000035530	Eif1	0	-1.06295	1.69427e-06	8.15113e-08
ENSMUSG00000054728	Phactr1	0	-1.67106	1.69427e-06	8.15151e-08
ENSMUSG00000062168	Ppef1	0	-4.01846	1.69427e-06	8.14091e-08
ENSMUSG00000095546	Gm10230	0	-3.29392	1.69427e-06	8.13213e-08
ENSMUSG00000056394	Lig1	0	1.57825	1.69537e-06	8.16406e-08
ENSMUSG00000064358	mt-Co3	0	0.951227	1.69633e-06	8.17597e-08
ENSMUSG00000063316	Rpl27	0	1.74358	1.69818e-06	8.19212e-08
ENSMUSG00000066500	Izumo2	0	-3.63481	1.69852e-06	8.20106e-08
ENSMUSG00000034424	Gcsh	0	2.45695	1.70078e-06	8.21927e-08
ENSMUSG00000087360	Gm15104	0	-3.32848	1.70199e-06	8.23236e-08
ENSMUSG00000036921	4930549C01Rik	0	-4.3392	1.7021e-06	8.2402e-08
ENSMUSG00000101801	1700020G17Rik	0	-4.05177	1.70619e-06	8.26733e-08
ENSMUSG00000015733	Capza2	0	1.42784	1.71051e-06	8.29556e-08
ENSMUSG00000022698	Naa50	0	2.32483	1.71523e-06	8.34759e-08
ENSMUSG00000026064	Ptp4a1	0	-1.17909	1.71523e-06	8.34907e-08
ENSMUSG00000045467	Ttll13	0	-3.65778	1.71523e-06	8.34922e-08
ENSMUSG00000095595	Fam177a	0	-1.86432	1.71523e-06	8.35516e-08
ENSMUSG00000107073	RP24-377L12.1	0	-4.45538	1.71523e-06	8.33549e-08
ENSMUSG00000027344	Fsip1	0	-2.89209	1.71967e-06	8.38415e-08
ENSMUSG00000001833	2007-09-01	0	1.75457	1.72316e-06	8.433e-08
ENSMUSG00000029761	Cald1	0	3.61086	1.72316e-06	8.43805e-08
ENSMUSG00000058773	Hist1h1b	0	7.93342	1.72316e-06	8.41066e-08
ENSMUSG00000068391	Chrac1	0	-1.88612	1.72316e-06	8.4333e-08
ENSMUSG00000085580	1700061F12Rik	0	-3.06661	1.72316e-06	8.41615e-08
ENSMUSG00000027742	Cog6	0	-1.87037	1.72588e-06	8.45874e-08
ENSMUSG00000020946	Gosr2	0	-1.20276	1.74612e-06	8.58037e-08
ENSMUSG00000054808	Actn4	0	2.24395	1.74612e-06	8.57444e-08
ENSMUSG00000099995	1700036G14Rik	0	-3.79938	1.74612e-06	8.5677e-08
ENSMUSG00000036752	Tubb4b	0	-1.54872	1.75021e-06	8.60794e-08
ENSMUSG00000070563	Spaca4	0	-3.18856	1.75453e-06	8.63673e-08
ENSMUSG00000026385	Dbi	0	1.9452	1.75726e-06	8.65769e-08
ENSMUSG00000030641	Ddias	0	-2.3599	1.75838e-06	8.67072e-08
ENSMUSG00000031328	Flna	0	3.89455	1.76691e-06	8.72792e-08
ENSMUSG00000040242	Fgfr1op2	0	-1.75504	1.76691e-06	8.72446e-08
ENSMUSG00000018543	1700001P01Rik	0	-3.55943	1.76952e-06	8.74839e-08
ENSMUSG00000039523	Cep104	0	-1.8689	1.77257e-06	8.77105e-08
ENSMUSG00000022112	Gpc5	0	-5.43201	1.77835e-06	8.80725e-08
ENSMUSG00000024963	Dnajc4	0	-1.85046	1.79176e-06	8.88134e-08
ENSMUSG00000037664	Cdkn1c	0	-2.31327	1.79293e-06	8.89482e-08
ENSMUSG00000028675	Pnrc2	0	1.90287	1.79403e-06	8.90796e-08
ENSMUSG00000024532	1700034E13Rik	0	-3.3204	1.80111e-06	8.95079e-08
ENSMUSG00000078129	Actl10	0	-4.1436	1.80792e-06	8.99241e-08
ENSMUSG00000072647	Adam1a	0	-4.20489	1.80794e-06	9.00022e-08
ENSMUSG00000027506	Tpd52	0	2.37434	1.80794e-06	9.00797e-08
ENSMUSG00000033983	Coil	0	-2.08381	1.81756e-06	9.06369e-08
ENSMUSG00000040714	Klc3	0	-2.8764	1.81769e-06	9.07211e-08
ENSMUSG00000079619	Cypt15	0	-3.40118	1.81981e-06	9.0905e-08
ENSMUSG00000003033	Ap1m1	0	-1.60961	1.82357e-06	9.1207e-08
ENSMUSG00000101225	1700008J07Rik	0	-2.8183	1.82357e-06	9.12488e-08
ENSMUSG00000038199	4931409K22Rik	0	-3.3718	1.83236e-06	9.18455e-08
ENSMUSG00000072770	Acrbp	0	-3.21117	1.83236e-06	9.17944e-08
ENSMUSG00000019876	Pkib	0	-3.37112	1.83273e-06	9.19425e-08
ENSMUSG00000051956	Rnf133	0	-4.21673	1.83863e-06	9.23172e-08
ENSMUSG00000031799	Tpm4	0	4.45946	1.84085e-06	9.2586e-08
ENSMUSG00000035168	Tanc1	0	3.24086	1.84085e-06	9.25133e-08
ENSMUSG00000022155	Mroh2b	0	-3.09036	1.84392e-06	9.28312e-08
ENSMUSG00000057069	Ero1lb	0	-2.60787	1.84392e-06	9.28983e-08
ENSMUSG00000031386	Hcfc1	0	2.6749	1.85076e-06	9.33222e-08
ENSMUSG00000046532	Ar	0	3.75197	1.87429e-06	9.45892e-08
ENSMUSG00000096826	Ccl27b	0	-2.50936	1.88052e-06	9.49839e-08
ENSMUSG00000031847	1700030J22Rik	0	-3.32463	1.88982e-06	9.55347e-08
ENSMUSG00000027968	Larp7	0	-1.90338	1.89005e-06	9.5708e-08
ENSMUSG00000028399	Ptprd	0	4.29004	1.89005e-06	9.56745e-08
ENSMUSG00000025270	Alas2	0	2.29896	1.89007e-06	9.579e-08
ENSMUSG00000049106	Dcaf5	0	-1.8334	1.89098e-06	9.5917e-08
ENSMUSG00000034345	Gtf2h5	0	1.57535	1.89278e-06	9.60892e-08
ENSMUSG00000020526	Znhit3	0	-1.82165	1.89334e-06	9.61985e-08
ENSMUSG00000035085	1700020L24Rik	0	-3.67971	1.89708e-06	9.64702e-08
ENSMUSG00000074576	Mocs3	0	-2.127	1.89932e-06	9.6665e-08
ENSMUSG00000035211	Xrra1	0	-3.75668	1.89953e-06	9.67572e-08
ENSMUSG00000003420	Fcgrt	0	3.18584	1.90258e-06	9.69938e-08
ENSMUSG00000037361	Sf3b6	0	2.04238	1.90463e-06	9.71801e-08
ENSMUSG00000022528	Hes1	0	2.67159	1.90554e-06	9.73675e-08
ENSMUSG00000030500	Slc17a6	0	-5.57981	1.90554e-06	9.73897e-08
ENSMUSG00000027634	Ndrg3	0	-2.0928	1.91051e-06	9.77251e-08
ENSMUSG00000037418	Best1	0	-2.887	1.91959e-06	9.82719e-08
ENSMUSG00000009207	Lnp	0	-2.56761	1.92255e-06	9.85882e-08
ENSMUSG00000021768	Dusp13	0	-3.33133	1.92255e-06	9.85697e-08
ENSMUSG00000048550	Thnsl1	0	-1.81841	1.92728e-06	9.89958e-08
ENSMUSG00000060032	H2afj	0	1.59441	1.92728e-06	9.89343e-08
ENSMUSG00000004530	Coro1c	0	2.04369	1.93009e-06	9.93433e-08
ENSMUSG00000021665	Hexb	0	3.69976	1.93009e-06	9.92617e-08
ENSMUSG00000039032	Tsga13	0	-3.61629	1.93009e-06	9.93877e-08
ENSMUSG00000041084	Ostc	0	1.69017	1.93261e-06	9.96002e-08
ENSMUSG00000097071	4930544I03Rik	0	-4.3356	1.95146e-06	1.00656e-07
ENSMUSG00000040919	4930505A04Rik	0	-3.61099	1.95188e-06	1.00761e-07
ENSMUSG00000025203	Scd2	0	2.661	1.95362e-06	1.00934e-07
ENSMUSG00000023020	Cox14	0	1.5392	1.95456e-06	1.0115e-07
ENSMUSG00000087223	4930442L01Rik	0	-3.28819	1.95456e-06	1.01096e-07
ENSMUSG00000048833	Slc39a9	0	2.06814	1.95815e-06	1.01419e-07
ENSMUSG00000029186	Pi4k2b	0	-3.0134	1.95902e-06	1.01548e-07
ENSMUSG00000035776	Cd99l2	0	2.44612	1.97159e-06	1.02284e-07
ENSMUSG00000032411	Tfdp2	0	1.50701	1.98299e-06	1.03045e-07
ENSMUSG00000085197	1700125H03Rik	0	-3.57937	1.98299e-06	1.02989e-07
ENSMUSG00000030086	Chchd6	0	-2.19331	1.98306e-06	1.03134e-07
ENSMUSG00000071726	Gm5941	0	-3.25574	1.98343e-06	1.03263e-07
ENSMUSG00000102203	4930412E21Rik	0	-6.51789	1.98343e-06	1.03323e-07
ENSMUSG00000072612	Gm10382	0	-3.47346	1.9884e-06	1.03667e-07
ENSMUSG00000075420	Smim6	0	-3.4756	1.99016e-06	1.03844e-07
ENSMUSG00000105297	RP23-325M18.3	0	-3.48511	1.99753e-06	1.04314e-07
ENSMUSG00000053719	Klk1b26	0	-4.16075	1.99978e-06	1.04517e-07
ENSMUSG00000062352	Itgb1bp1	0	-2.06333	2.00055e-06	1.04643e-07
ENSMUSG00000047515	BC049715	0	-4.19149	2.00135e-06	1.04771e-07
ENSMUSG00000045973	Slc25a51	0	2.41473	2.01065e-06	1.05344e-07
ENSMUSG00000042709	Atpaf2	0	-1.80273	2.01199e-06	1.055e-07
ENSMUSG00000024180	Tmem8	0	-2.89368	2.01679e-06	1.05838e-07
ENSMUSG00000084859	1700080N15Rik	0	-4.42602	2.01823e-06	1.06e-07
ENSMUSG00000086898	Itpr3os	0	-4.14111	2.02008e-06	1.06184e-07
ENSMUSG00000026729	4930562F07Rik	0	-3.51501	2.02028e-06	1.06281e-07
ENSMUSG00000002550	Uck1	0	2.91071	2.02082e-06	1.06395e-07
ENSMUSG00000026000	Lancl1	0	-2.1874	2.02334e-06	1.06615e-07
ENSMUSG00000086816	Gm16726	0	-3.85133	2.02736e-06	1.06913e-07
ENSMUSG00000019873	Reep3	0	3.34086	2.02938e-06	1.07106e-07
ENSMUSG00000015714	Cers2	0	2.48958	2.03607e-06	1.07604e-07
ENSMUSG00000062683	Atp5g2	0	2.07998	2.03607e-06	1.07657e-07
ENSMUSG00000070980	Actl7b	0	-2.79353	2.03607e-06	1.07721e-07
ENSMUSG00000023505	Cdca3	0	-1.51744	2.04479e-06	1.08533e-07
ENSMUSG00000046755	Kif2b	0	-3.19049	2.04479e-06	1.08473e-07
ENSMUSG00000050555	Hyls1	0	-2.48726	2.04479e-06	1.08455e-07
ENSMUSG00000052584	Serp2	0	-2.21014	2.04479e-06	1.08424e-07
ENSMUSG00000036990	Otud4	0	-1.59434	2.0469e-06	1.08732e-07
ENSMUSG00000038489	Polr2l	0	1.41877	2.04943e-06	1.08955e-07
ENSMUSG00000022043	Trim35	0	1.56865	2.06414e-06	1.09825e-07
ENSMUSG00000029620	1700018F24Rik	0	-3.01762	2.06623e-06	1.10025e-07
ENSMUSG00000063409	Lrrc43	0	-3.26815	2.06963e-06	1.10294e-07
ENSMUSG00000036430	Tbcc	0	-1.71144	2.0699e-06	1.10471e-07
ENSMUSG00000078453	Abracl	0	2.60194	2.0699e-06	1.10486e-07
ENSMUSG00000035021	Baz1a	0	-1.83372	2.07103e-06	1.10707e-07
ENSMUSG00000047988	4933428G20Rik	0	-3.34041	2.07103e-06	1.10723e-07
ENSMUSG00000032239	Rp9	0	-1.87413	2.07147e-06	1.10835e-07
ENSMUSG00000029310	Nudt9	0	-2.04729	2.07182e-06	1.10943e-07
ENSMUSG00000020423	Btg2	0	3.04884	2.07898e-06	1.11415e-07
ENSMUSG00000026931	1700019N19Rik	0	-3.3954	2.07911e-06	1.11511e-07
ENSMUSG00000022501	Prm1	0	-3.66199	2.0806e-06	1.1168e-07
ENSMUSG00000039220	Ppp1r10	0	-1.83069	2.08421e-06	1.11963e-07
ENSMUSG00000033543	Gtf2a2	0	-1.13776	2.08612e-06	1.12155e-07
ENSMUSG00000043263	Pyhin1	0	-3.10545	2.09059e-06	1.12485e-07
ENSMUSG00000025283	Sat1	0	3.36514	2.09368e-06	1.12741e-07
ENSMUSG00000025470	Zfp511	0	-1.51705	2.10271e-06	1.13407e-07
ENSMUSG00000068860	Gm128	0	-3.29506	2.10271e-06	1.13377e-07
ENSMUSG00000005803	Sqrdl	0	-2.89401	2.10448e-06	1.13593e-07
ENSMUSG00000041355	Ssr2	0	1.38565	2.10869e-06	1.1391e-07
ENSMUSG00000027997	Casp6	0	1.95835	2.10913e-06	1.1404e-07
ENSMUSG00000037337	Map4k1	0	-2.56354	2.10913e-06	1.14114e-07
ENSMUSG00000078627	2010-03-01	0	-3.11648	2.10998e-06	1.14251e-07
ENSMUSG00000067847	Romo1	0	1.46674	2.11125e-06	1.1441e-07
ENSMUSG00000045022	1700024P04Rik	0	-3.60228	2.11386e-06	1.14642e-07
ENSMUSG00000075703	Ept1	0	-1.92483	2.12039e-06	1.15087e-07
ENSMUSG00000027355	Tmco5	0	-3.46835	2.12436e-06	1.15393e-07
ENSMUSG00000028271	Gtf2b	0	-1.592	2.12535e-06	1.15538e-07
ENSMUSG00000025357	Dgka	0	-3.07512	2.13427e-06	1.1617e-07
ENSMUSG00000028575	Eqtn	0	-3.38744	2.13427e-06	1.16205e-07
ENSMUSG00000030344	Akap3	0	-3.58765	2.13829e-06	1.16608e-07
ENSMUSG00000046934	Csl	0	-3.31595	2.13829e-06	1.16601e-07
ENSMUSG00000020053	Igf1	0	3.47709	2.14167e-06	1.16883e-07
ENSMUSG00000056494	Cngb3	0	-5.70788	2.14931e-06	1.17392e-07
ENSMUSG00000025069	Gsto2	0	-3.27678	2.15344e-06	1.1771e-07
ENSMUSG00000007107	Atp1a4	0	-3.4838	2.16162e-06	1.1825e-07
ENSMUSG00000033949	Trim36	0	-4.19394	2.16832e-06	1.18709e-07
ENSMUSG00000026339	Ccdc93	0	-2.01556	2.16953e-06	1.18868e-07
ENSMUSG00000002233	Rhoc	0	4.65728	2.17028e-06	1.19002e-07
ENSMUSG00000090273	Prr22	0	-3.34457	2.17258e-06	1.19221e-07
ENSMUSG00000020434	4921536K21Rik	0	-3.26802	2.17873e-06	1.19652e-07
ENSMUSG00000058013	2011-09-01	0	3.32195	2.17966e-06	1.19797e-07
ENSMUSG00000025967	Eef1b2	0	1.44868	2.18743e-06	1.20317e-07
ENSMUSG00000064145	Arih2	0	-1.39175	2.19198e-06	1.20661e-07
ENSMUSG00000095028	Sirpb1b	0	-4.2473	2.1983e-06	1.21103e-07
ENSMUSG00000062995	Ica1	0	-2.46281	2.20221e-06	1.21413e-07
ENSMUSG00000087104	Tmem132cos	0	-3.72758	2.20844e-06	1.21851e-07
ENSMUSG00000072974	Gm4787	0	-3.42995	2.21378e-06	1.2224e-07
ENSMUSG00000029559	2210016L21Rik	0	2.16407	2.21678e-06	1.22501e-07
ENSMUSG00000031996	Aplp2	0	1.28054	2.22197e-06	1.22883e-07
ENSMUSG00000063235	Ptpmt1	0	-1.72903	2.22308e-06	1.23039e-07
ENSMUSG00000020272	Stk10	0	-2.06925	2.22886e-06	1.2348e-07
ENSMUSG00000055159	4930583K01Rik	0	-3.64337	2.22886e-06	1.23646e-07
ENSMUSG00000090553	Snrpe	0	1.7331	2.22886e-06	1.23562e-07
ENSMUSG00000021576	Pdcd6	0	1.7422	2.22908e-06	1.2383e-07
ENSMUSG00000021790	Dydc1	0	-2.6608	2.22908e-06	1.23849e-07
ENSMUSG00000032470	Mras	0	2.86566	2.23096e-06	1.24048e-07
ENSMUSG00000059070	Rpl18	0	1.37133	2.24038e-06	1.24668e-07
ENSMUSG00000004897	Hdgf	0	-1.07239	2.24181e-06	1.2505e-07
ENSMUSG00000022558	Mroh1	0	-1.82637	2.24181e-06	1.25131e-07
ENSMUSG00000028138	Adh5	0	2.3262	2.24181e-06	1.24878e-07
ENSMUSG00000028845	Tekt2	0	-3.16846	2.24181e-06	1.25088e-07
ENSMUSG00000052040	Klf13	0	2.83739	2.24266e-06	1.25275e-07
ENSMUSG00000022037	Clu	0	1.39867	2.24706e-06	1.25713e-07
ENSMUSG00000106082	WI1-2065I1.2	0	-3.18417	2.24706e-06	1.25617e-07
ENSMUSG00000062190	Lancl2	0	-1.97692	2.25034e-06	1.25993e-07
ENSMUSG00000037885	Stk35	0	-2.53176	2.25265e-06	1.26219e-07
ENSMUSG00000048175	Asb8	0	-2.17609	2.25543e-06	1.26471e-07
ENSMUSG00000032253	Phip	0	2.31994	2.26554e-06	1.27135e-07
ENSMUSG00000008482	Rnf151	0	-3.12407	2.2666e-06	1.27358e-07
ENSMUSG00000022443	Myh9	0	3.70055	2.2666e-06	1.27388e-07
ENSMUSG00000021056	Tex21	0	-2.85353	2.26975e-06	1.27662e-07
ENSMUSG00000031819	Emc8	0	1.60842	2.27053e-06	1.27803e-07
ENSMUSG00000036241	Ube2r2	0	1.95346	2.27645e-06	1.28234e-07
ENSMUSG00000028322	Exosc3	0	-1.58417	2.27979e-06	1.2852e-07
ENSMUSG00000045942	BC049762	0	-3.52146	2.28103e-06	1.28688e-07
ENSMUSG00000086621	Gm13348	0	-6.0093	2.28282e-06	1.28886e-07
ENSMUSG00000062651	H2afb1	0	-3.65939	2.2888e-06	1.29322e-07
ENSMUSG00000074916	Chst14	0	5.86468	2.29138e-06	1.29566e-07
ENSMUSG00000024158	Hagh	0	-2.35206	2.29218e-06	1.2974e-07
ENSMUSG00000037475	Thoc2	0	1.87217	2.29218e-06	1.29807e-07
ENSMUSG00000001558	Klhl10	0	-3.40693	2.29327e-06	1.29967e-07
ENSMUSG00000024387	Csnk2b	0	-1.97397	2.29857e-06	1.30366e-07
ENSMUSG00000029840	Mtpn	0	1.20276	2.2996e-06	1.30522e-07
ENSMUSG00000041791	Capza3	0	-3.11994	2.30197e-06	1.30756e-07
ENSMUSG00000052681	Rap1b	0	1.88415	2.3037e-06	1.3115e-07
ENSMUSG00000081926	Gm15536	0	1.73126	2.3037e-06	1.31121e-07
ENSMUSG00000100969	1700030N03Rik	0	-3.44357	2.3037e-06	1.30956e-07
ENSMUSG00000038845	Phb	0	1.97276	2.30698e-06	1.31436e-07
ENSMUSG00000101483	1700016L21Rik	0	-3.45089	2.3112e-06	1.31775e-07
ENSMUSG00000043284	Tmem11	0	1.99785	2.3146e-06	1.32067e-07
ENSMUSG00000020930	Ccdc103	0	-2.69603	2.3146e-06	1.32325e-07
ENSMUSG00000040364	Sec1	0	-2.90744	2.3146e-06	1.32365e-07
ENSMUSG00000078193	Gm2000	0	1.14479	2.3146e-06	1.32205e-07
ENSMUSG00000034168	Irf2bpl	0	3.43662	2.3187e-06	1.32698e-07
ENSMUSG00000071454	Dtnb	0	-2.026	2.32679e-06	1.33261e-07
ENSMUSG00000029185	Fam114a1	0	3.07594	2.34478e-06	1.34391e-07
ENSMUSG00000024223	Armc12	0	-3.41475	2.35366e-06	1.35102e-07
ENSMUSG00000060176	Kif27	0	-3.16961	2.35366e-06	1.35098e-07
ENSMUSG00000029769	Ccdc136	0	-3.27757	2.36076e-06	1.35621e-07
ENSMUSG00000031559	4930555F03Rik	0	-4.67828	2.36076e-06	1.35712e-07
ENSMUSG00000070283	Ndufaf3	0	-2.14715	2.37559e-06	1.36666e-07
ENSMUSG00000026401	Daf2	0	-3.0582	2.38746e-06	1.37489e-07
ENSMUSG00000096971	4930556M19Rik	0	-1.87755	2.38746e-06	1.37553e-07
ENSMUSG00000022674	Ube2v2	0	-1.40584	2.38966e-06	1.37782e-07
ENSMUSG00000039179	Tekt5	0	-3.58025	2.39613e-06	1.3836e-07
ENSMUSG00000042462	Dctpp1	0	1.92216	2.39613e-06	1.383e-07
ENSMUSG00000044948	Cfap43	0	-2.56982	2.39922e-06	1.38642e-07
ENSMUSG00000025408	Ddit3	0	-1.84859	2.40523e-06	1.39092e-07
ENSMUSG00000051910	Sox6	0	-2.61245	2.40788e-06	1.39348e-07
ENSMUSG00000058715	Fcer1g	0	2.7698	2.40988e-06	1.39567e-07
ENSMUSG00000048686	Hmgb4	0	-3.4893	2.41025e-06	1.39692e-07
ENSMUSG00000099863	1700031L13Rik	0	-3.62745	2.41126e-06	1.39926e-07
ENSMUSG00000105185	RP23-77E18.3	0	-3.49816	2.41126e-06	1.39956e-07
ENSMUSG00000056201	Cfl1	0	1.47589	2.41173e-06	1.40087e-07
ENSMUSG00000032892	Rangrf	0	-2.48676	2.42006e-06	1.40778e-07
ENSMUSG00000066357	Wdr6	0	2.29676	2.42006e-06	1.40729e-07
ENSMUSG00000023073	Slc10a2	0	-3.38115	2.42244e-06	1.41106e-07
ENSMUSG00000040828	Catsperd	0	-2.65114	2.42244e-06	1.41124e-07
ENSMUSG00000032485	Scap	0	3.25322	2.42617e-06	1.41445e-07
ENSMUSG00000036800	Fam135b	0	-3.29456	2.42638e-06	1.41562e-07
ENSMUSG00000036196	Slc26a8	0	-2.94074	2.42873e-06	1.41906e-07
ENSMUSG00000039330	Tsga10ip	0	-3.19645	2.42873e-06	1.41836e-07
ENSMUSG00000023939	Mrpl14	0	2.05593	2.43542e-06	1.42401e-07
ENSMUSG00000023257	Cypt1	0	-3.51348	2.45112e-06	1.43527e-07
ENSMUSG00000040888	Gfer	0	-1.54909	2.45112e-06	1.4353e-07
ENSMUSG00000028264	Spaca1	0	-3.25988	2.45132e-06	1.43646e-07
ENSMUSG00000030894	Tpp1	0	2.89693	2.4539e-06	1.43902e-07
ENSMUSG00000007950	Abhd8	0	-1.76853	2.45632e-06	1.44149e-07
ENSMUSG00000021022	Ppp2r3c	0	-1.21794	2.46931e-06	1.45017e-07
ENSMUSG00000105264	RP24-230J14.2	0	-6.00977	2.47311e-06	1.45346e-07
ENSMUSG00000075701	Vimp	0	-1.03818	2.47455e-06	1.45537e-07
ENSMUSG00000029472	Anapc5	0	1.41387	2.4766e-06	1.45763e-07
ENSMUSG00000026192	Atic	0	2.23023	2.47677e-06	1.45985e-07
ENSMUSG00000082962	Gm10601	0	-6.34971	2.47677e-06	1.45942e-07
ENSMUSG00000084780	Gm15350	0	-3.64834	2.47733e-06	1.46131e-07
ENSMUSG00000092131	BC050972	0	-3.20147	2.47733e-06	1.46231e-07
ENSMUSG00000057176	Gm166	0	-2.76933	2.4837e-06	1.46713e-07
ENSMUSG00000021415	4933417A18Rik	0	-3.48628	2.4944e-06	1.47452e-07
ENSMUSG00000024104	Fam21	0	1.97803	2.49572e-06	1.47637e-07
ENSMUSG00000037622	Wdtc1	0	-2.06648	2.49763e-06	1.47856e-07
ENSMUSG00000018858	Ict1	0	1.7526	2.50863e-06	1.48615e-07
ENSMUSG00000100626	Gm14483	0	-3.52252	2.51526e-06	1.49116e-07
ENSMUSG00000046404	Yod1	0	-2.11137	2.51611e-06	1.49274e-07
ENSMUSG00000032534	Cep63	0	-2.44498	2.52385e-06	1.49841e-07
ENSMUSG00000055022	Cntn1	0	-3.33978	2.53521e-06	1.50733e-07
ENSMUSG00000087017	4930417H01Rik	0	-3.66829	2.53521e-06	1.50671e-07
ENSMUSG00000037747	Phyhipl	0	-3.27038	2.53583e-06	1.50878e-07
ENSMUSG00000068167	Csnka2ip	0	-3.09234	2.53899e-06	1.51184e-07
ENSMUSG00000097971	Gm26917	0	1.74526	2.53899e-06	1.51283e-07
ENSMUSG00000020180	Snrpd3	0	1.4685	2.54437e-06	1.5193e-07
ENSMUSG00000027530	Fabp12	0	-3.3461	2.54437e-06	1.518e-07
ENSMUSG00000028013	Ppa2	0	-1.27317	2.54437e-06	1.51861e-07
ENSMUSG00000024604	Rbm22	0	1.66286	2.55576e-06	1.52805e-07
ENSMUSG00000038991	Txndc5	0	3.51391	2.55576e-06	1.5283e-07
ENSMUSG00000091091	Kcnmb3	0	-5.5799	2.5641e-06	1.53438e-07
ENSMUSG00000051728	4930563D23Rik	0	-3.74761	2.58012e-06	1.54507e-07
ENSMUSG00000096768	Erdr1	0	2.71697	2.58282e-06	1.54779e-07
ENSMUSG00000022412	Mief1	0	-1.58069	2.60376e-06	1.56145e-07
ENSMUSG00000002324	Rec8	0	-2.3654	2.60874e-06	1.56556e-07
ENSMUSG00000006369	Fbln1	0	4.53964	2.61205e-06	1.56866e-07
ENSMUSG00000058558	Rpl5	0	1.96792	2.61592e-06	1.5721e-07
ENSMUSG00000020388	Pdlim4	0	4.29361	2.636e-06	1.58571e-07
ENSMUSG00000060510	Zfp266	0	3.58951	2.636e-06	1.58643e-07
ENSMUSG00000020935	Dcakd	0	1.95246	2.63798e-06	1.58875e-07
ENSMUSG00000022540	Rogdi	0	-1.59732	2.63927e-06	1.59065e-07
ENSMUSG00000004610	Etfb	0	2.43748	2.64762e-06	1.59766e-07
ENSMUSG00000004894	Hapln2	0	-3.69496	2.64762e-06	1.59863e-07
ENSMUSG00000022816	Fstl1	0	4.16111	2.64762e-06	1.60192e-07
ENSMUSG00000031431	Tsc22d3	0	1.89753	2.64762e-06	1.60193e-07
ENSMUSG00000036054	Sugp2	0	-2.41744	2.64762e-06	1.60249e-07
ENSMUSG00000068250	Amn1	0	-2.09603	2.64762e-06	1.59934e-07
ENSMUSG00000025246	Tbl1x	0	2.63158	2.65297e-06	1.60686e-07
ENSMUSG00000037062	Sh3glb1	0	-1.66764	2.65428e-06	1.60879e-07
ENSMUSG00000026807	Ak8	0	-3.30564	2.65928e-06	1.61296e-07
ENSMUSG00000021109	Hif1a	0	3.66422	2.66031e-06	1.61598e-07
ENSMUSG00000034601	2700049A03Rik	0	-1.74299	2.66031e-06	1.61814e-07
ENSMUSG00000049971	Glt1d1	0	-2.63372	2.66031e-06	1.61702e-07
ENSMUSG00000070388	Fbxo39	0	-4.15095	2.66031e-06	1.61555e-07
ENSMUSG00000101856	1700096K18Rik	0	-2.16291	2.66666e-06	1.62315e-07
ENSMUSG00000048445	Ccdc57	0	-3.42362	2.66703e-06	1.62451e-07
ENSMUSG00000021078	Tomm20l	0	-3.01212	2.67604e-06	1.63114e-07
ENSMUSG00000029580	Actb	0	1.28728	2.67677e-06	1.63274e-07
ENSMUSG00000012126	Ubxn11	0	-3.39729	2.68121e-06	1.63718e-07
ENSMUSG00000026727	Rsu1	0	3.07965	2.68121e-06	1.63774e-07
ENSMUSG00000069662	Marcks	0	2.96589	2.69452e-06	1.64703e-07
ENSMUSG00000000827	Tpd52l2	0	1.96245	2.69714e-06	1.64978e-07
ENSMUSG00000031839	Hsbp1	0	-1.486	2.69743e-06	1.65111e-07
ENSMUSG00000029471	Camkk2	0	2.37276	2.69756e-06	1.65235e-07
ENSMUSG00000043153	Ispd	0	-2.63212	2.71126e-06	1.6619e-07
ENSMUSG00000020024	Cep83	0	-2.12832	2.71424e-06	1.66488e-07
ENSMUSG00000027338	Prnd	0	-3.58792	2.72009e-06	1.66964e-07
ENSMUSG00000104538	RP24-317K11.4	0	-6.11051	2.72677e-06	1.67491e-07
ENSMUSG00000037716	Ccdc33	0	-4.11721	2.73104e-06	1.6787e-07
ENSMUSG00000039671	Zmynd8	0	3.15866	2.7333e-06	1.68126e-07
ENSMUSG00000042737	Dpm3	0	2.35287	2.76082e-06	1.69937e-07
ENSMUSG00000100274	1700006F04Rik	0	-4.72407	2.76796e-06	1.70494e-07
ENSMUSG00000030216	Wbp11	0	-1.77553	2.77085e-06	1.70791e-07
ENSMUSG00000046709	Mapk10	0	-2.14111	2.77602e-06	1.71229e-07
ENSMUSG00000074764	Sel1l2	0	-2.87944	2.78198e-06	1.71716e-07
ENSMUSG00000025495	Ptdss2	0	-2.17342	2.7841e-06	1.71965e-07
ENSMUSG00000029710	Ephb4	0	5.77106	2.78444e-06	1.72106e-07
ENSMUSG00000054966	Lmntd1	0	-3.07544	2.79335e-06	1.72776e-07
ENSMUSG00000052707	Tnrc6a	0	1.61252	2.79848e-06	1.73213e-07
ENSMUSG00000037708	Spag6l	0	-3.38937	2.79953e-06	1.73398e-07
ENSMUSG00000033705	Stard9	0	-1.68933	2.80775e-06	1.74027e-07
ENSMUSG00000027227	Sord	0	-3.12797	2.81256e-06	1.74446e-07
ENSMUSG00000097522	Gm26844	0	-2.99934	2.81746e-06	1.7487e-07
ENSMUSG00000031403	Dkc1	0	2.90053	2.8227e-06	1.75316e-07
ENSMUSG00000034160	Ogt	0	2.91836	2.82409e-06	1.75523e-07
ENSMUSG00000020923	Ubtf	0	1.6649	2.82496e-06	1.75819e-07
ENSMUSG00000099923	1700105P06Rik	0	-3.30335	2.82496e-06	1.75711e-07
ENSMUSG00000060726	Tmsb15a	0	-3.82522	2.82762e-06	1.76106e-07
ENSMUSG00000032594	Ip6k1	0	-1.66661	2.8552e-06	1.78068e-07
ENSMUSG00000052631	Sh2d6	0	-4.2141	2.8552e-06	1.77999e-07
ENSMUSG00000029134	Plb1	0	-3.55622	2.86225e-06	1.78998e-07
ENSMUSG00000029390	Tmed2	0	1.71626	2.86225e-06	1.78866e-07
ENSMUSG00000039886	Tmem120a	0	-1.83595	2.86225e-06	1.78979e-07
ENSMUSG00000042320	Prox2	0	-2.90898	2.86225e-06	1.78704e-07
ENSMUSG00000022664	Slc35a5	0	-1.86596	2.86639e-06	1.79379e-07
ENSMUSG00000020544	Cox11	0	-2.21329	2.86828e-06	1.79742e-07
ENSMUSG00000022811	Zfp148	0	1.95205	2.86828e-06	1.79743e-07
ENSMUSG00000033417	Cacul1	0	-2.25168	2.87772e-06	1.80458e-07
ENSMUSG00000019505	Ubb	0	-1.21523	2.88051e-06	1.80756e-07
ENSMUSG00000028059	Arhgef2	0	-1.39869	2.89738e-06	1.81939e-07
ENSMUSG00000033365	Ipo13	0	-1.83908	2.90305e-06	1.82419e-07
ENSMUSG00000044937	Ttc41	0	-3.33058	2.90559e-06	1.82703e-07
ENSMUSG00000004264	Phb2	0	1.3817	2.90678e-06	1.82903e-07
ENSMUSG00000022013	Dnajc15	0	-1.80745	2.92145e-06	1.84009e-07
ENSMUSG00000081094	Rpl19-ps11	0	1.7848	2.92145e-06	1.84076e-07
ENSMUSG00000020184	Mdm2	0	-1.52006	2.92786e-06	1.84605e-07
ENSMUSG00000003923	Tfam	0	-1.9704	2.93548e-06	1.85337e-07
ENSMUSG00000036555	Iqce	0	-2.27487	2.93548e-06	1.85234e-07
ENSMUSG00000068882	Ssb	0	1.86442	2.9421e-06	1.8588e-07
ENSMUSG00000078861	Zfp931	0	5.69666	2.95354e-06	1.8673e-07
ENSMUSG00000106586	RP23-260N17.1	0	-2.84724	2.96601e-06	1.87645e-07
ENSMUSG00000021794	Glud1	0	2.57809	2.98186e-06	1.88776e-07
ENSMUSG00000036292	Gramd1c	0	-2.48013	2.98476e-06	1.89215e-07
ENSMUSG00000048731	Ggnbp1	0	-3.00116	2.98476e-06	1.89131e-07
ENSMUSG00000020844	Nxn	0	-1.54291	2.99504e-06	1.89994e-07
ENSMUSG00000024098	Twsg1	0	3.03793	3.00072e-06	1.90483e-07
ENSMUSG00000020346	Mgat1	0	3.13683	3.0016e-06	1.90668e-07
ENSMUSG00000034239	Gm884	0	-2.74008	3.01626e-06	1.9182e-07
ENSMUSG00000042672	Dcst1	0	-3.95045	3.01626e-06	1.91905e-07
ENSMUSG00000051579	Tceal8	0	2.6781	3.01626e-06	1.91986e-07
ENSMUSG00000026592	Tex35	0	-3.42772	3.02572e-06	1.92718e-07
ENSMUSG00000064177	Ghrl	0	-2.85943	3.02726e-06	1.92945e-07
ENSMUSG00000010538	Tsacc	0	-3.00738	3.03435e-06	1.93657e-07
ENSMUSG00000020097	Sgpl1	0	1.95662	3.03435e-06	1.93532e-07
ENSMUSG00000060771	Tsga10	0	-2.7627	3.03617e-06	1.93903e-07
ENSMUSG00000026213	Stk11ip	0	3.36772	3.05079e-06	1.95343e-07
ENSMUSG00000040473	Cfap69	0	-3.3491	3.05079e-06	1.95074e-07
ENSMUSG00000048368	Omd	0	7.63688	3.05079e-06	1.95268e-07
ENSMUSG00000050994	Adgb	0	-3.17173	3.05079e-06	1.95603e-07
ENSMUSG00000087170	1700001G01Rik	0	-3.07243	3.05079e-06	1.9562e-07
ENSMUSG00000090861	Arf4os	0	-2.89453	3.05079e-06	1.95496e-07
ENSMUSG00000029752	Asns	0	-2.21056	3.05699e-06	1.96149e-07
ENSMUSG00000030264	Thumpd3	0	-1.46201	3.05793e-06	1.9634e-07
ENSMUSG00000097502	4930528D03Rik	0	-3.18347	3.06752e-06	1.97087e-07
ENSMUSG00000021493	Pdlim7	0	3.73179	3.06844e-06	1.97278e-07
ENSMUSG00000028492	Saxo1	0	-3.47932	3.07284e-06	1.97692e-07
ENSMUSG00000031068	Glrx3	0	-1.16079	3.07611e-06	1.98221e-07
ENSMUSG00000040043	Rbms2	0	2.66196	3.07611e-06	1.9839e-07
ENSMUSG00000091147	4921509A06Rik	0	-3.53678	3.07611e-06	1.98429e-07
ENSMUSG00000107141	RP23-213H20.2	0	-3.84692	3.07611e-06	1.98388e-07
ENSMUSG00000038997	Asb17	0	-3.57489	3.07884e-06	1.98737e-07
ENSMUSG00000053580	Tanc2	0	3.92324	3.0934e-06	1.99809e-07
ENSMUSG00000012422	Tmem167	0	1.59403	3.09832e-06	2.00538e-07
ENSMUSG00000023075	Akirin1	0	-1.74249	3.09832e-06	2.00625e-07
ENSMUSG00000097409	Gm26832	0	-5.60163	3.09832e-06	2.00526e-07
ENSMUSG00000106947	RP23-213N8.1	0	-3.14	3.09832e-06	2.00657e-07
ENSMUSG00000074343	Gldnos	0	-5.90477	3.11543e-06	2.01899e-07
ENSMUSG00000032194	Kank2	0	3.11799	3.12146e-06	2.02423e-07
ENSMUSG00000029992	Gfpt1	0	-1.30923	3.13742e-06	2.03593e-07
ENSMUSG00000004929	Thop1	0	-1.92612	3.13785e-06	2.03755e-07
ENSMUSG00000042641	Rgsl1	0	-3.32865	3.14632e-06	2.04439e-07
ENSMUSG00000036770	4933433C11Rik	0	-3.11873	3.1641e-06	2.0573e-07
ENSMUSG00000032921	Odf4	0	-3.223	3.17163e-06	2.06355e-07
ENSMUSG00000043687	1190005I06Rik	0	-2.08304	3.17847e-06	2.06936e-07
ENSMUSG00000031118	1700080O16Rik	0	-3.87098	3.18143e-06	2.07265e-07
ENSMUSG00000047205	Dusp18	0	-1.82654	3.18209e-06	2.07444e-07
ENSMUSG00000000579	Dynlt1c	0	-1.44052	3.1879e-06	2.0796e-07
ENSMUSG00000042642	Flad1	0	-1.77973	3.19249e-06	2.08396e-07
ENSMUSG00000006435	Neurl1a	0	-3.05442	3.20104e-06	2.09228e-07
ENSMUSG00000062169	Cnih4	0	1.9003	3.20104e-06	2.09126e-07
ENSMUSG00000025129	Ppp1r27	0	-2.92022	3.20546e-06	2.09654e-07
ENSMUSG00000046258	Adam29	0	-3.18634	3.21339e-06	2.10311e-07
ENSMUSG00000000326	Comt	0	1.63144	3.2203e-06	2.11176e-07
ENSMUSG00000061787	Rps17	0	1.35735	3.2203e-06	2.11093e-07
ENSMUSG00000100336	Gm29601	0	-3.06259	3.2203e-06	2.11167e-07
ENSMUSG00000008822	Acyp1	0	-2.57946	3.22068e-06	2.11339e-07
ENSMUSG00000022085	Pebp4	0	-2.79009	3.26541e-06	2.14553e-07
ENSMUSG00000095040	1700001J03Rik	0	-3.30546	3.26541e-06	2.14455e-07
ENSMUSG00000028937	Acot7	0	-2.02845	3.27832e-06	2.15598e-07
ENSMUSG00000050035	Fhl4	0	-3.20937	3.27832e-06	2.15682e-07
ENSMUSG00000071657	Bscl2	0	-2.26273	3.27895e-06	2.15864e-07
ENSMUSG00000031727	Pmfbp1	0	-3.24634	3.27994e-06	2.1607e-07
ENSMUSG00000021811	Dnajc9	0	-1.47655	3.28012e-06	2.16222e-07
ENSMUSG00000030650	Tmc5	0	-2.99454	3.28556e-06	2.16722e-07
ENSMUSG00000097032	4930539J05Rik	0	-3.1183	3.31077e-06	2.18526e-07
ENSMUSG00000004865	Srpk1	0	-1.4844	3.32067e-06	2.19322e-07
ENSMUSG00000021395	Spin1	0	2.06335	3.32741e-06	2.19909e-07
ENSMUSG00000006127	Inpp5k	0	-1.67436	3.33402e-06	2.20632e-07
ENSMUSG00000028936	Rpl22	0	2.62501	3.33402e-06	2.20544e-07
ENSMUSG00000033323	Ctdp1	0	-2.08915	3.3364e-06	2.21075e-07
ENSMUSG00000105914	RP23-173L24.3	0	-5.8468	3.3364e-06	2.21032e-07
ENSMUSG00000034151	Zbbx	0	-3.43816	3.33944e-06	2.21419e-07
ENSMUSG00000027971	Ndst4	0	-2.47956	3.34474e-06	2.21914e-07
ENSMUSG00000001424	Snd1	0	2.40158	3.36233e-06	2.23225e-07
ENSMUSG00000027358	Bmp2	0	7.68395	3.3627e-06	2.23393e-07
ENSMUSG00000005142	Man2b1	0	1.84443	3.36564e-06	2.24706e-07
ENSMUSG00000021749	Oit1	0	-2.69855	3.36564e-06	2.23814e-07
ENSMUSG00000035522	Tsga8	0	-3.5051	3.36564e-06	2.24673e-07
ENSMUSG00000037979	Ccdc92	0	-3.19894	3.36564e-06	2.24741e-07
ENSMUSG00000047945	Marcksl1	0	1.74474	3.36564e-06	2.24559e-07
ENSMUSG00000070732	Rbm44	0	-2.23643	3.36564e-06	2.24232e-07
ENSMUSG00000090732	4930579O11Rik	0	-4.05776	3.36564e-06	2.24027e-07
ENSMUSG00000094759	Gm10487	0	-3.13544	3.36564e-06	2.24123e-07
ENSMUSG00000029432	Gbas	0	1.9094	3.36955e-06	2.25564e-07
ENSMUSG00000029816	Gpnmb	0	7.7701	3.36955e-06	2.25778e-07
ENSMUSG00000043372	Hexim2	0	-2.08476	3.36955e-06	2.25442e-07
ENSMUSG00000043987	Cep164	0	-1.30607	3.36955e-06	2.25678e-07
ENSMUSG00000054763	Defb42	0	5.95806	3.36955e-06	2.25918e-07
ENSMUSG00000055053	Nfic	0	2.72247	3.36955e-06	2.26012e-07
ENSMUSG00000067909	Slxl1	0	-3.31552	3.36955e-06	2.25452e-07
ENSMUSG00000023966	Rsph9	0	-2.34661	3.37178e-06	2.26305e-07
ENSMUSG00000022483	Col2a1	0	-2.95278	3.37279e-06	2.26517e-07
ENSMUSG00000078451	Ppil6	0	-2.6067	3.37512e-06	2.26819e-07
ENSMUSG00000099966	2810402E24Rik	0	-1.87324	3.37972e-06	2.27273e-07
ENSMUSG00000099354	1700124L16Rik	0	-3.07098	3.38075e-06	2.27486e-07
ENSMUSG00000022798	4930435E12Rik	0	-3.77104	3.3933e-06	2.28622e-07
ENSMUSG00000091742	Gm5093	0	-5.09313	3.3933e-06	2.28516e-07
ENSMUSG00000073633	Fbxo36	0	-2.39474	3.42364e-06	2.30812e-07
ENSMUSG00000044408	Sptssa	0	1.37116	3.42612e-06	2.31126e-07
ENSMUSG00000028524	Sgip1	0	-3.00327	3.42975e-06	2.31518e-07
ENSMUSG00000031672	Got2	0	2.68256	3.45225e-06	2.33246e-07
ENSMUSG00000095384	1700001F09Rik	0	-3.22072	3.45225e-06	2.33332e-07
ENSMUSG00000022280	Rnf19a	0	-1.5656	3.46462e-06	2.34316e-07
ENSMUSG00000046196	Ttc39d	0	-3.49603	3.46815e-06	2.34703e-07
ENSMUSG00000020978	Klhdc2	0	-1.48303	3.47547e-06	2.35347e-07
ENSMUSG00000085286	Ube4bos3	0	-3.8635	3.47797e-06	2.35666e-07
ENSMUSG00000051736	Fam229b	0	-3.21077	3.48012e-06	2.35961e-07
ENSMUSG00000032110	Acrv1	0	-3.02315	3.4908e-06	2.36834e-07
ENSMUSG00000020548	1700086D15Rik	0	-5.2644	3.49708e-06	2.3741e-07
ENSMUSG00000026798	Coq4	0	-1.642	3.50398e-06	2.38028e-07
ENSMUSG00000045350	Fam186a	0	-2.80703	3.51206e-06	2.38878e-07
ENSMUSG00000073131	Vma21	0	1.98057	3.51206e-06	2.38844e-07
ENSMUSG00000029330	Cds1	0	-2.44222	3.5151e-06	2.39235e-07
ENSMUSG00000091129	Iqcf6	0	-3.15836	3.51778e-06	2.39568e-07
ENSMUSG00000027533	Fabp5	0	3.75178	3.52152e-06	2.40291e-07
ENSMUSG00000027937	Jtb	0	1.99773	3.52152e-06	2.40426e-07
ENSMUSG00000038526	Car14	0	6.20937	3.52152e-06	2.40418e-07
ENSMUSG00000097115	1810019N24Rik	0	-4.23753	3.52152e-06	2.40028e-07
ENSMUSG00000085353	1700092C17Rik	0	-3.77642	3.52173e-06	2.40591e-07
ENSMUSG00000024776	Stambpl1	0	-2.97866	3.52799e-06	2.4117e-07
ENSMUSG00000056682	4930465K10Rik	0	-2.5978	3.57225e-06	2.44348e-07
ENSMUSG00000024552	Slc14a2	0	-2.72417	3.574e-06	2.44722e-07
ENSMUSG00000035547	Capn5	0	7.69342	3.574e-06	2.44774e-07
ENSMUSG00000028044	Cks1b	0	2.44326	3.58161e-06	2.45448e-07
ENSMUSG00000068601	Gm10244	0	-2.25199	3.58196e-06	2.45626e-07
ENSMUSG00000070871	Ccnyl1	0	-2.42688	3.58371e-06	2.46052e-07
ENSMUSG00000104111	Gm37294	0	-3.15524	3.58371e-06	2.45971e-07
ENSMUSG00000025465	Echs1	0	2.29813	3.59037e-06	2.46663e-07
ENSMUSG00000048038	4932418E24Rik	0	-3.88384	3.59072e-06	2.46946e-07
ENSMUSG00000051890	Klhdc1	0	-2.05641	3.59072e-06	2.46995e-07
ENSMUSG00000022391	Rangap1	0	-1.28688	3.59348e-06	2.47338e-07
ENSMUSG00000022602	Arc	0	-2.99648	3.59824e-06	2.48087e-07
ENSMUSG00000025173	Wdr45b	0	1.44744	3.59824e-06	2.47997e-07
ENSMUSG00000027088	Phospho2	0	-2.26702	3.59824e-06	2.48282e-07
ENSMUSG00000028589	1700012P22Rik	0	-3.16971	3.59824e-06	2.48167e-07
ENSMUSG00000031512	Tex29	0	-3.11986	3.60413e-06	2.48863e-07
ENSMUSG00000034832	Tet3	0	3.71802	3.60413e-06	2.48997e-07
ENSMUSG00000032640	Chsy1	0	3.58443	3.60532e-06	2.49233e-07
ENSMUSG00000004994	Ccdc130	0	-1.97578	3.60764e-06	2.49663e-07
ENSMUSG00000087148	1700030C14Rik	0	-4.32293	3.60764e-06	2.49703e-07
ENSMUSG00000036667	Tcaf1	0	3.97717	3.62503e-06	2.51146e-07
ENSMUSG00000059791	Nrm	0	-1.79866	3.62503e-06	2.51217e-07
ENSMUSG00000038759	Nup205	0	-2.05133	3.62831e-06	2.51754e-07
ENSMUSG00000097689	4930471D02Rik	0	-3.8325	3.62831e-06	2.51665e-07
ENSMUSG00000073551	Spink13	0	8.56458	3.62955e-06	2.51996e-07
ENSMUSG00000085676	4930555O08Rik	0	-5.05423	3.63709e-06	2.52675e-07
ENSMUSG00000023940	Sgol1	0	2.67412	3.64355e-06	2.5328e-07
ENSMUSG00000034880	Mrpl34	0	1.80654	3.64467e-06	2.53562e-07
ENSMUSG00000074139	1700057G04Rik	0	-3.50273	3.64467e-06	2.5367e-07
ENSMUSG00000032826	Ank2	0	-2.44142	3.68686e-06	2.56764e-07
ENSMUSG00000021590	Spata9	0	-3.12033	3.69044e-06	2.57329e-07
ENSMUSG00000051306	Usp42	0	-1.33552	3.69044e-06	2.57323e-07
ENSMUSG00000016427	Ndufa1	0	1.25498	3.69469e-06	2.57784e-07
ENSMUSG00000024194	Cuta	0	1.77873	3.70921e-06	2.59273e-07
ENSMUSG00000087204	1700073E17Rik	0	-3.11955	3.70921e-06	2.59192e-07
ENSMUSG00000098230	1700095B10Rik	0	-4.45849	3.70921e-06	2.5924e-07
ENSMUSG00000005947	Itgae	0	-3.25228	3.70937e-06	2.59584e-07
ENSMUSG00000087519	AV039307	0	-3.07094	3.70937e-06	2.59761e-07
ENSMUSG00000097399	Gm26555	0	-4.94108	3.70937e-06	2.59664e-07
ENSMUSG00000022000	Zc3h13	0	1.77678	3.71322e-06	2.60189e-07
ENSMUSG00000000531	Grasp	0	7.25409	3.71495e-06	2.60946e-07
ENSMUSG00000039286	Fndc3b	0	4.05969	3.71495e-06	2.6079e-07
ENSMUSG00000053508	BC048502	0	-3.51733	3.71495e-06	2.609e-07
ENSMUSG00000084234	4933405O20Rik	0	-3.41688	3.71495e-06	2.60926e-07
ENSMUSG00000026511	Srp9	0	-1.06476	3.72668e-06	2.6193e-07
ENSMUSG00000037196	Pacrg	0	-2.85005	3.73516e-06	2.62686e-07
ENSMUSG00000025648	Pfkfb4	0	-2.26867	3.75618e-06	2.64485e-07
ENSMUSG00000067702	Tuba3a	0	-2.44646	3.75618e-06	2.64347e-07
ENSMUSG00000083325	Gm14121	0	-4.88348	3.77148e-06	2.65725e-07
ENSMUSG00000101396	Gm28510	0	-5.61323	3.77804e-06	2.66348e-07
ENSMUSG00000037234	Hook3	0	2.15583	3.80937e-06	2.6872e-07
ENSMUSG00000025038	Efhc2	0	-3.15902	3.81267e-06	2.69417e-07
ENSMUSG00000067367	Lyar	0	-2.56641	3.81267e-06	2.69443e-07
ENSMUSG00000078577	Tmco2	0	-3.17312	3.81267e-06	2.69288e-07
ENSMUSG00000030255	Sspn	0	3.5116	3.8161e-06	2.69849e-07
ENSMUSG00000014769	Psmb1	0	1.27952	3.82399e-06	2.70897e-07
ENSMUSG00000015980	Lrrc27	0	-3.04066	3.82399e-06	2.70693e-07
ENSMUSG00000030750	Nsmce1	0	-1.16831	3.82399e-06	2.70782e-07
ENSMUSG00000057457	Phex	0	4.03172	3.83284e-06	2.71688e-07
ENSMUSG00000090048	Runx2os3	0	-5.46451	3.83321e-06	2.71879e-07
ENSMUSG00000029344	Tpst2	0	2.24149	3.84687e-06	2.73012e-07
ENSMUSG00000004661	Arid3b	0	-2.35832	3.85946e-06	2.74071e-07
ENSMUSG00000028295	Smim8	0	-1.49273	3.86571e-06	2.75011e-07
ENSMUSG00000037395	Rcor3	0	-1.54897	3.86571e-06	2.7487e-07
ENSMUSG00000051900	Abca16	0	-2.71793	3.86571e-06	2.74888e-07
ENSMUSG00000024187	Itfg3	0	1.51139	3.87748e-06	2.76015e-07
ENSMUSG00000020019	Ntn4	0	4.12886	3.87826e-06	2.76236e-07
ENSMUSG00000028458	Tesk1	0	-2.4415	3.90552e-06	2.78512e-07
ENSMUSG00000084995	Lyzl4os	0	-3.38351	3.90552e-06	2.78365e-07
ENSMUSG00000052688	Rab7b	0	3.85571	3.9072e-06	2.78799e-07
ENSMUSG00000057240	Ms4a13	0	-3.30179	3.91434e-06	2.79476e-07
ENSMUSG00000015536	Mocs2	0	1.58558	3.92659e-06	2.80519e-07
ENSMUSG00000021499	Catsper3	0	-3.68142	3.92932e-06	2.8105e-07
ENSMUSG00000041841	Rpl37	0	1.22748	3.92932e-06	2.81047e-07
ENSMUSG00000021055	Esr2	0	9.40851	3.94341e-06	2.82229e-07
ENSMUSG00000074344	Tmigd3	0	-3.2575	3.94341e-06	2.82396e-07
ENSMUSG00000048911	Rnf24	0	-1.89113	3.94415e-06	2.82617e-07
ENSMUSG00000042632	Pla2g6	0	-2.342	3.94569e-06	2.82897e-07
ENSMUSG00000030168	Adipor2	0	2.2402	3.94737e-06	2.83674e-07
ENSMUSG00000036244	Tbc1d21	0	-3.87606	3.94737e-06	2.83368e-07
ENSMUSG00000045064	Zc2hc1c	0	-2.63143	3.94737e-06	2.83551e-07
ENSMUSG00000087367	Gm15491	0	-3.42258	3.94737e-06	2.83693e-07
ENSMUSG00000059972	Gm14773	0	-3.36618	3.95557e-06	2.84451e-07
ENSMUSG00000073702	Rpl31	0	1.74406	3.96762e-06	2.85488e-07
ENSMUSG00000048603	Gm9828	0	-2.65601	3.98158e-06	2.86663e-07
ENSMUSG00000014353	Tmem87b	0	1.78655	4.03092e-06	2.90525e-07
ENSMUSG00000021327	Zkscan3	0	2.15742	4.03092e-06	2.90733e-07
ENSMUSG00000040433	Zbtb38	0	2.25542	4.03092e-06	2.90647e-07
ENSMUSG00000003423	Pih1d1	0	-1.71234	4.03516e-06	2.91751e-07
ENSMUSG00000022751	Nit2	0	2.72954	4.03516e-06	2.91732e-07
ENSMUSG00000022864	D16Ertd472e	0	-2.04159	4.03516e-06	2.91291e-07
ENSMUSG00000025584	Pde8a	0	-1.94089	4.03516e-06	2.92075e-07
ENSMUSG00000026558	Uck2	0	-1.35374	4.03516e-06	2.92034e-07
ENSMUSG00000038374	Rbm8a	0	1.28883	4.03516e-06	2.91671e-07
ENSMUSG00000028452	Vcp	0	0.925299	4.04287e-06	2.92979e-07
ENSMUSG00000053184	Spaca3	0	-3.31515	4.04287e-06	2.92868e-07
ENSMUSG00000037601	Nme1	0	1.46635	4.04942e-06	2.93627e-07
ENSMUSG00000029863	Casp2	0	2.32966	4.05172e-06	2.93968e-07
ENSMUSG00000038498	Catsper1	0	-3.75377	4.05527e-06	2.94399e-07
ENSMUSG00000055319	Sec23ip	0	-1.49904	4.05834e-06	2.94795e-07
ENSMUSG00000084804	1700095J12Rik	0	-4.03621	4.06369e-06	2.95358e-07
ENSMUSG00000099751	1700022A22Rik	0	-3.4148	4.07238e-06	2.96164e-07
ENSMUSG00000005078	Jkamp	0	2.81036	4.09043e-06	2.97661e-07
ENSMUSG00000057816	1700007G11Rik	0	-2.7029	4.09043e-06	2.97826e-07
ENSMUSG00000041009	Iqcf4	0	-3.67292	4.10625e-06	2.99154e-07
ENSMUSG00000037376	Trmt6	0	1.36267	4.10685e-06	2.99374e-07
ENSMUSG00000029131	Dnajb6	0	-1.31277	4.11842e-06	3.00393e-07
ENSMUSG00000090685	Gm9047	0	-3.06764	4.12037e-06	3.00712e-07
ENSMUSG00000021101	4930408O17Rik	0	-3.51518	4.1273e-06	3.01787e-07
ENSMUSG00000022419	Deptor	0	3.03767	4.1273e-06	3.02277e-07
ENSMUSG00000025979	Mob4	0	2.02867	4.1273e-06	3.02256e-07
ENSMUSG00000031099	Smarca1	0	2.62332	4.1273e-06	3.01409e-07
ENSMUSG00000063605	Ccdc102a	0	5.83128	4.1273e-06	3.02035e-07
ENSMUSG00000070489	4930527J03Rik	0	-3.21461	4.1273e-06	3.02069e-07
ENSMUSG00000031954	Cfdp1	0	1.16559	4.1278e-06	3.02491e-07
ENSMUSG00000099574	1700121L03Rik	0	-3.95695	4.15359e-06	3.04559e-07
ENSMUSG00000015112	Slc25a13	0	3.16704	4.15426e-06	3.04882e-07
ENSMUSG00000028938	Galntl5	0	-3.16919	4.15426e-06	3.04964e-07
ENSMUSG00000067101	1700010H22Rik	0	-4.82513	4.16012e-06	3.05572e-07
ENSMUSG00000028576	Ift74	0	-2.00301	4.17176e-06	3.06634e-07
ENSMUSG00000030629	Zfand6	0	-1.39189	4.17176e-06	3.06784e-07
ENSMUSG00000075227	Znhit2	0	-2.53338	4.17369e-06	3.07105e-07
ENSMUSG00000073001	Cylc1	0	-3.45501	4.17638e-06	3.07481e-07
ENSMUSG00000097638	Carlr	0	-3.17768	4.1891e-06	3.08597e-07
ENSMUSG00000014075	Tctex1d2	0	-2.14182	4.20593e-06	3.10017e-07
ENSMUSG00000020698	Cct6b	0	-3.26816	4.20821e-06	3.10365e-07
ENSMUSG00000035674	Ndufa3	0	1.15199	4.22404e-06	3.11879e-07
ENSMUSG00000062006	Rpl34	0	1.33108	4.22404e-06	3.11894e-07
ENSMUSG00000031347	Cetn2	0	2.06457	4.22619e-06	3.12233e-07
ENSMUSG00000075569	Rsph10b	0	-3.0665	4.22895e-06	3.12619e-07
ENSMUSG00000060491	4930522H14Rik	0	-3.04435	4.23143e-06	3.12983e-07
ENSMUSG00000024663	Rab3il1	0	-2.30839	4.23217e-06	3.13429e-07
ENSMUSG00000075266	Cenpw	0	-1.38924	4.23217e-06	3.135e-07
ENSMUSG00000104206	Gm32250	0	-6.28106	4.23217e-06	3.13581e-07
ENSMUSG00000089875	Etohd2	0	-2.70795	4.23883e-06	3.14256e-07
ENSMUSG00000007872	Id3	0	4.83259	4.26775e-06	3.16618e-07
ENSMUSG00000090206	Tepp	0	-3.45916	4.26775e-06	3.16765e-07
ENSMUSG00000103481	1700016D08Rik	0	-5.3491	4.27596e-06	3.17558e-07
ENSMUSG00000001948	Spa17	0	-2.84598	4.28583e-06	3.18475e-07
ENSMUSG00000025428	Atp5a1	0	1.22476	4.29783e-06	3.1955e-07
ENSMUSG00000085015	Gm14424	0	-4.40854	4.30951e-06	3.20603e-07
ENSMUSG00000063713	Klk1b24	0	-6.90661	4.31004e-06	3.20827e-07
ENSMUSG00000042800	1700015E13Rik	0	-3.14774	4.31609e-06	3.2149e-07
ENSMUSG00000055809	Dnaaf3	0	-3.41507	4.31609e-06	3.21647e-07
ENSMUSG00000024772	Ehd1	0	-1.69319	4.31826e-06	3.21993e-07
ENSMUSG00000000826	Dnajc5	0	1.56994	4.31977e-06	3.22739e-07
ENSMUSG00000017720	Trp53tg5	0	-3.04472	4.31977e-06	3.22548e-07
ENSMUSG00000028603	Scp2	0	1.86213	4.31977e-06	3.22845e-07
ENSMUSG00000041777	Cir1	0	-1.61917	4.31977e-06	3.22634e-07
ENSMUSG00000024132	Eci1	0	2.82556	4.3352e-06	3.24184e-07
ENSMUSG00000020156	Mum1	0	-2.49859	4.33757e-06	3.24547e-07
ENSMUSG00000027498	Cstf1	0	-1.55921	4.34659e-06	3.25408e-07
ENSMUSG00000017837	Nkiras2	0	-1.76255	4.36176e-06	3.26908e-07
ENSMUSG00000021550	2210016F16Rik	0	1.71546	4.36176e-06	3.26917e-07
ENSMUSG00000048078	Tenm4	0	6.08395	4.37684e-06	3.28235e-07
ENSMUSG00000027431	Scp2d1	0	-3.26708	4.40022e-06	3.30176e-07
ENSMUSG00000092341	Malat1	0	2.27735	4.40983e-06	3.31086e-07
ENSMUSG00000036992	Nxt1	0	-1.61632	4.41452e-06	3.31628e-07
ENSMUSG00000025217	Btrc	0	-1.79142	4.41511e-06	3.31861e-07
ENSMUSG00000015575	Atp6v0e	0	1.22753	4.42269e-06	3.32809e-07
ENSMUSG00000029408	Abcb9	0	-2.7108	4.42269e-06	3.32634e-07
ENSMUSG00000079058	Adam34	0	-5.57384	4.4227e-06	3.32999e-07
ENSMUSG00000033166	Dis3	0	-1.35575	4.45191e-06	3.35566e-07
ENSMUSG00000079346	1700013D24Rik	0	-3.56539	4.45191e-06	3.3558e-07
ENSMUSG00000025808	Ccdc7	0	-3.02063	4.45453e-06	3.35968e-07
ENSMUSG00000028266	Lmo4	0	2.8856	4.46305e-06	3.36801e-07
ENSMUSG00000040466	Blvrb	0	2.74265	4.47382e-06	3.37806e-07
ENSMUSG00000020477	Mrps24	0	1.81633	4.47576e-06	3.38144e-07
ENSMUSG00000037101	Ttc29	0	-2.58587	4.47709e-06	3.38436e-07
ENSMUSG00000045211	Nudt18	0	-2.56846	4.47808e-06	3.38703e-07
ENSMUSG00000026809	1700026L06Rik	0	-3.30824	4.47982e-06	3.39026e-07
ENSMUSG00000028251	Tstd3	0	-2.24153	4.48747e-06	3.39951e-07
ENSMUSG00000031309	Rps6ka3	0	4.13479	4.48747e-06	3.39989e-07
ENSMUSG00000030722	Nfatc2ip	0	-1.97609	4.51491e-06	3.42401e-07
ENSMUSG00000086945	4930562A09Rik	0	-3.06202	4.51491e-06	3.42454e-07
ENSMUSG00000040489	Sox30	0	-3.05542	4.5212e-06	3.43221e-07
ENSMUSG00000057133	Chd6	0	2.30565	4.5212e-06	3.43318e-07
ENSMUSG00000026882	4930568D16Rik	0	-3.52255	4.52513e-06	3.43877e-07
ENSMUSG00000055882	Abhd16b	0	-3.8619	4.52513e-06	3.44005e-07
ENSMUSG00000020601	Trib2	0	5.79094	4.54702e-06	3.46642e-07
ENSMUSG00000030030	1700003E16Rik	0	-3.35601	4.54702e-06	3.46085e-07
ENSMUSG00000056366	Fabp3-ps1	0	-2.52285	4.54702e-06	3.46608e-07
ENSMUSG00000085645	Hoxb5os	0	-2.39794	4.54702e-06	3.45883e-07
ENSMUSG00000096686	Gm20830	0	-5.04708	4.54702e-06	3.46369e-07
ENSMUSG00000027479	Mapre1	0	1.21065	4.55654e-06	3.47563e-07
ENSMUSG00000100857	1700041M19Rik	0	-3.74248	4.55714e-06	3.47804e-07
ENSMUSG00000031575	Ash2l	0	-1.96101	4.55734e-06	3.48013e-07
ENSMUSG00000002105	Slc39a13	0	-1.70983	4.56175e-06	3.48684e-07
ENSMUSG00000039262	Prrc2b	0	4.14136	4.56175e-06	3.48816e-07
ENSMUSG00000059631	1500035N22Rik	0	-3.85019	4.56175e-06	3.48936e-07
ENSMUSG00000054766	Set	0	1.41973	4.57089e-06	3.50027e-07
ENSMUSG00000078161	Erich3	0	-3.21084	4.57089e-06	3.49953e-07
ENSMUSG00000100684	Gm20268	0	-3.52882	4.57118e-06	3.50244e-07
ENSMUSG00000029086	Prom1	0	-3.20881	4.57354e-06	3.50621e-07
ENSMUSG00000015750	Aph1a	0	2.30859	4.57931e-06	3.5126e-07
ENSMUSG00000105308	RP23-37N15.4	0	-4.48665	4.58873e-06	3.52178e-07
ENSMUSG00000100372	1700003I22Rik	0	-3.10867	4.60572e-06	3.53679e-07
ENSMUSG00000062200	Vmn2r7	0	-2.76973	4.6335e-06	3.56101e-07
ENSMUSG00000074129	Rpl13a	0	1.60838	4.6335e-06	3.56209e-07
ENSMUSG00000012483	Rpa3	0	2.5559	4.63432e-06	3.56471e-07
ENSMUSG00000019297	Nop9	0	-2.32258	4.65048e-06	3.57913e-07
ENSMUSG00000017453	Pipox	0	6.68921	4.65578e-06	3.58693e-07
ENSMUSG00000024392	Bag6	0	-1.61882	4.65578e-06	3.59165e-07
ENSMUSG00000033799	Fam208b	0	-1.62311	4.65578e-06	3.59029e-07
ENSMUSG00000038570	Saxo2	0	-2.84005	4.65578e-06	3.59317e-07
ENSMUSG00000038633	Degs1	0	1.91228	4.65578e-06	3.59208e-07
ENSMUSG00000019055	Plod1	0	3.80873	4.66211e-06	3.60604e-07
ENSMUSG00000029165	Agbl5	0	-2.45036	4.66211e-06	3.60424e-07
ENSMUSG00000030867	Plk1	0	-1.64817	4.66211e-06	3.60248e-07
ENSMUSG00000069255	Dusp22	0	-1.3544	4.66211e-06	3.6006e-07
ENSMUSG00000014747	Ankrd53	0	-3.87551	4.66241e-06	3.61426e-07
ENSMUSG00000072969	Armcx5	0	3.32543	4.66241e-06	3.60886e-07
ENSMUSG00000090585	4933406F09Rik	0	-2.91729	4.66241e-06	3.61237e-07
ENSMUSG00000106209	RP23-50I16.2	0	-2.9926	4.66241e-06	3.61233e-07
ENSMUSG00000019843	Fyn	0	1.91939	4.66591e-06	3.62096e-07
ENSMUSG00000022111	Uchl3	0	-1.76265	4.66591e-06	3.6204e-07
ENSMUSG00000003824	Syce2	0	-1.75508	4.66741e-06	3.62413e-07
ENSMUSG00000005131	4930550C14Rik	0	-2.8731	4.67198e-06	3.63168e-07
ENSMUSG00000087216	E130111B04Rik	0	6.51677	4.67198e-06	3.63162e-07
ENSMUSG00000008301	Phax	0	2.24772	4.68386e-06	3.64492e-07
ENSMUSG00000070858	Gm1673	0	-1.45984	4.68386e-06	3.64388e-07
ENSMUSG00000023952	Gtpbp2	0	-2.2798	4.68387e-06	3.64693e-07
ENSMUSG00000022889	Mrpl39	0	-1.45135	4.68397e-06	3.64901e-07
ENSMUSG00000027496	Aurka	0	-1.99242	4.69158e-06	3.65695e-07
ENSMUSG00000000631	Myo18a	0	2.73727	4.7143e-06	3.67668e-07
ENSMUSG00000053253	Ndfip2	0	-1.80552	4.71997e-06	3.68312e-07
ENSMUSG00000027198	Ext2	0	2.07309	4.72525e-06	3.69327e-07
ENSMUSG00000032101	Ddx25	0	-2.94128	4.72525e-06	3.6906e-07
ENSMUSG00000040463	Mybbp1a	0	1.76189	4.72525e-06	3.69533e-07
ENSMUSG00000091337	Eid1	0	2.88118	4.72525e-06	3.69344e-07
ENSMUSG00000054934	Kcnmb4	0	-1.71516	4.73087e-06	3.70175e-07
ENSMUSG00000001288	Rarg	0	3.91477	4.73136e-06	3.70416e-07
ENSMUSG00000037706	Cd81	0	1.9214	4.73762e-06	3.71109e-07
ENSMUSG00000025907	Rb1cc1	0	-1.93977	4.74487e-06	3.7188e-07
ENSMUSG00000068798	Rap1a	0	2.20038	4.75046e-06	3.72521e-07
ENSMUSG00000085712	Gm15124	0	-5.79545	4.75398e-06	3.73001e-07
ENSMUSG00000020737	Hn1	0	-1.34654	4.76216e-06	3.7405e-07
ENSMUSG00000039492	Ccdc27	0	-3.56303	4.76216e-06	3.73976e-07
ENSMUSG00000024140	Epas1	0	1.99818	4.76584e-06	3.74748e-07
ENSMUSG00000032965	Ift57	0	-1.90238	4.76584e-06	3.74545e-07
ENSMUSG00000067916	Gm13139	0	-1.553	4.77358e-06	3.7556e-07
ENSMUSG00000029883	1700074P13Rik	0	-3.19114	4.77618e-06	3.75969e-07
ENSMUSG00000061298	Agbl4	0	-3.32739	4.78365e-06	3.76762e-07
ENSMUSG00000022911	Arl13b	0	-1.66849	4.78553e-06	3.77115e-07
ENSMUSG00000038967	Pdk2	0	-1.84606	4.7864e-06	3.77389e-07
ENSMUSG00000028139	Riiad1	0	-3.27828	4.79902e-06	3.78794e-07
ENSMUSG00000097170	Gm16982	0	-3.32431	4.79902e-06	3.78672e-07
ENSMUSG00000038388	Mpp6	0	-1.63646	4.80624e-06	3.7957e-07
ENSMUSG00000028427	Aqp7	0	-3.32685	4.82016e-06	3.81353e-07
ENSMUSG00000044340	Phlpp1	0	-2.38822	4.82016e-06	3.8119e-07
ENSMUSG00000047025	Ccer1	0	-3.46191	4.82016e-06	3.81494e-07
ENSMUSG00000074268	Amy2a5	0	-3.88703	4.82016e-06	3.81156e-07
ENSMUSG00000021248	Tmed10	0	1.19479	4.82328e-06	3.82154e-07
ENSMUSG00000022427	Tomm22	0	-1.47843	4.82328e-06	3.82361e-07
ENSMUSG00000052025	Ppp1r2-ps7	0	-3.13148	4.82328e-06	3.82326e-07
ENSMUSG00000020069	Hnrnph3	0	-1.23749	4.82637e-06	3.82812e-07
ENSMUSG00000020246	Hcfc2	0	-2.13297	4.83127e-06	3.83408e-07
ENSMUSG00000021969	Zdhhc20	0	1.81963	4.85204e-06	3.85264e-07
ENSMUSG00000029875	Ccdc184	0	-2.89899	4.85527e-06	3.85728e-07
ENSMUSG00000034706	Dnaic2	0	-2.88242	4.86624e-06	3.86808e-07
ENSMUSG00000050552	Lamtor4	0	2.09407	4.86692e-06	3.8707e-07
ENSMUSG00000019461	Plscr3	0	4.12834	4.87021e-06	3.87636e-07
ENSMUSG00000101634	1700066B17Rik	0	-4.6437	4.87021e-06	3.87749e-07
ENSMUSG00000090307	1700071M16Rik	0	-3.4525	4.87785e-06	3.88566e-07
ENSMUSG00000001472	Tcf25	0	1.90323	4.88183e-06	3.89585e-07
ENSMUSG00000003346	Abhd17a	0	-1.37379	4.88183e-06	3.89454e-07
ENSMUSG00000047938	4930483J18Rik	0	-3.79096	4.88183e-06	3.8925e-07
ENSMUSG00000092518	Fam71e2	0	-3.35323	4.88183e-06	3.89719e-07
ENSMUSG00000022150	Dab2	0	4.27362	4.8871e-06	3.90976e-07
ENSMUSG00000024087	Cyp1b1	0	5.47158	4.8871e-06	3.90909e-07
ENSMUSG00000024269	Tpgs2	0	-1.53312	4.8871e-06	3.9048e-07
ENSMUSG00000031299	Pdha1	0	3.46618	4.8871e-06	3.90945e-07
ENSMUSG00000039158	Akna	0	-2.73199	4.88988e-06	3.91408e-07
ENSMUSG00000030865	Chp2	0	2.73196	4.8949e-06	3.92019e-07
ENSMUSG00000045217	Ppp1r2-ps9	0	-3.29433	4.90171e-06	3.92775e-07
ENSMUSG00000045620	Odf3l1	0	-3.12609	4.91042e-06	3.93683e-07
ENSMUSG00000085488	4930557F10Rik	0	-3.46799	4.91646e-06	3.94377e-07
ENSMUSG00000020799	Tekt1	0	-3.00772	4.91866e-06	3.94869e-07
ENSMUSG00000021905	Dph3	0	-1.22632	4.91866e-06	3.95186e-07
ENSMUSG00000049422	Chchd10	0	1.87543	4.91866e-06	3.95036e-07
ENSMUSG00000001506	Col1a1	0	5.16847	4.92219e-06	3.9589e-07
ENSMUSG00000040699	Limd2	0	-2.66203	4.92219e-06	3.9575e-07
ENSMUSG00000028108	Ecm1	0	2.03654	4.93125e-06	3.9701e-07
ENSMUSG00000028700	Pomgnt1	0	-1.73837	4.93125e-06	3.97041e-07
ENSMUSG00000024644	Cndp2	0	1.81226	4.94539e-06	3.98391e-07
ENSMUSG00000033855	Ston1	0	-3.40662	4.94938e-06	3.98925e-07
ENSMUSG00000037697	Ddhd1	0	-1.85983	4.96873e-06	4.00697e-07
ENSMUSG00000092599	1700010K23Rik	0	-3.06284	4.97548e-06	4.01454e-07
ENSMUSG00000018479	1700125H20Rik	0	-3.26208	4.97948e-06	4.0199e-07
ENSMUSG00000028211	Trp53inp1	0	2.69654	4.98849e-06	4.03478e-07
ENSMUSG00000031181	Ctag2	0	-3.26292	4.98849e-06	4.0307e-07
ENSMUSG00000038298	Pdzk1	0	-3.36798	4.98849e-06	4.03572e-07
ENSMUSG00000038994	Hils1	0	-3.43511	4.98849e-06	4.03557e-07
ENSMUSG00000027703	Lrriq4	0	-2.95853	4.99939e-06	4.04882e-07
ENSMUSG00000041353	Tmem29	0	1.56489	4.99939e-06	4.04811e-07
ENSMUSG00000029392	Rilpl1	0	3.941	5.00137e-06	4.05256e-07
ENSMUSG00000038642	Ctss	0	3.54832	5.02387e-06	4.07294e-07
ENSMUSG00000042396	Rbm7	0	-1.44667	5.03913e-06	4.08747e-07
ENSMUSG00000008450	Nutf2	0	1.37028	5.0493e-06	4.09788e-07
ENSMUSG00000004127	Trmt10a	0	-1.69812	5.08442e-06	4.12856e-07
ENSMUSG00000071753	C230004F18Rik	0	-5.50897	5.08583e-06	4.13188e-07
ENSMUSG00000020617	1700012B07Rik	0	-3.41216	5.09381e-06	4.14106e-07
ENSMUSG00000026571	Dcaf6	0	-1.71886	5.09381e-06	4.14273e-07
ENSMUSG00000037608	Bclaf1	0	1.30857	5.09998e-06	4.14993e-07
ENSMUSG00000024206	Rfx2	0	-3.05155	5.1005e-06	4.15253e-07
ENSMUSG00000020945	Lyzl6	0	-3.65826	5.10743e-06	4.16036e-07
ENSMUSG00000085260	Med9os	0	-3.08491	5.11478e-06	4.16854e-07
ENSMUSG00000044957	Pp2d1	0	-3.83214	5.13116e-06	4.18409e-07
ENSMUSG00000032423	Syncrip	0	1.68799	5.13908e-06	4.19274e-07
ENSMUSG00000045248	Med26	0	-2.20347	5.15439e-06	4.20744e-07
ENSMUSG00000026822	Lcn2	0	-3.33103	5.15877e-06	4.21323e-07
ENSMUSG00000057895	Zfp105	0	-1.67349	5.16465e-06	4.22024e-07
ENSMUSG00000055602	Tcp10b	0	-3.26144	5.16983e-06	4.22668e-07
ENSMUSG00000027793	Ccna1	0	-3.2903	5.16991e-06	4.22896e-07
ENSMUSG00000053199	Arhgap20	0	-1.89556	5.20969e-06	4.26596e-07
ENSMUSG00000063145	Bbs5	0	-2.63139	5.20969e-06	4.26515e-07
ENSMUSG00000063888	Rpl7l1	0	1.24629	5.21195e-06	4.27004e-07
ENSMUSG00000072663	Spef2	0	-2.90815	5.21253e-06	4.27498e-07
ENSMUSG00000094789	Gm28490	0	-6.12745	5.21253e-06	4.27279e-07
ENSMUSG00000039285	Azi2	0	-1.3882	5.22884e-06	4.2906e-07
ENSMUSG00000096993	Gm26787	0	-3.39581	5.23021e-06	4.29395e-07
ENSMUSG00000043569	Cldn34c4	0	-3.75669	5.23601e-06	4.30096e-07
ENSMUSG00000039209	Rpl39l	0	-2.5166	5.24285e-06	4.30882e-07
ENSMUSG00000036256	Igfbp7	0	3.43479	5.25507e-06	4.32112e-07
ENSMUSG00000017049	Ccdc70	0	-2.87843	5.27494e-06	4.33998e-07
ENSMUSG00000095049	Gm21756	0	-5.12097	5.27494e-06	4.34197e-07
ENSMUSG00000026963	Tmem210	0	-3.24501	5.27613e-06	4.34521e-07
ENSMUSG00000070280	Slc22a14	0	-3.43735	5.27794e-06	4.34896e-07
ENSMUSG00000030887	Pdzd9	0	-3.06743	5.29294e-06	4.36358e-07
ENSMUSG00000023905	Tnfrsf12a	0	4.99818	5.29328e-06	4.36613e-07
ENSMUSG00000022422	Dscc1	0	-2.04413	5.29468e-06	4.36955e-07
ENSMUSG00000024900	Cpt1a	0	1.80089	5.29959e-06	4.37587e-07
ENSMUSG00000027867	Spag17	0	-3.09666	5.30415e-06	4.38586e-07
ENSMUSG00000033963	Fancd2os	0	-3.41049	5.30415e-06	4.38645e-07
ENSMUSG00000074178	Gm10638	0	-3.21536	5.30415e-06	4.38245e-07
ENSMUSG00000064225	Paqr9	0	-3.50079	5.33765e-06	4.41643e-07
ENSMUSG00000001123	Lgals9	0	3.70928	5.3492e-06	4.43515e-07
ENSMUSG00000029591	Ung	0	2.00274	5.3492e-06	4.43336e-07
ENSMUSG00000041757	Plekha6	0	-2.6756	5.3492e-06	4.43139e-07
ENSMUSG00000042726	Trafd1	0	-2.58369	5.3492e-06	4.42997e-07
ENSMUSG00000097311	Gm26871	0	-4.13757	5.38326e-06	4.4657e-07
ENSMUSG00000052397	Ezr	0	2.8284	5.38346e-06	4.46817e-07
ENSMUSG00000085310	Gm11491	0	-2.94654	5.38976e-06	4.4757e-07
ENSMUSG00000032637	Atxn2l	0	-1.96825	5.39451e-06	4.48195e-07
ENSMUSG00000046679	C87436	0	-2.11144	5.40587e-06	4.49371e-07
ENSMUSG00000020401	Fam71b	0	-3.12954	5.41175e-06	4.50092e-07
ENSMUSG00000085297	Gm11651	0	-3.21947	5.41759e-06	4.50809e-07
ENSMUSG00000025040	Fundc1	0	3.50345	5.43225e-06	4.52261e-07
ENSMUSG00000017485	Top2b	0	2.30352	5.44223e-06	4.53325e-07
ENSMUSG00000031568	Rwdd4a	0	-1.34548	5.44283e-06	4.53608e-07
ENSMUSG00000018583	G3bp1	0	1.633	5.44376e-06	4.5406e-07
ENSMUSG00000022938	Fam3b	0	-2.80463	5.44376e-06	4.54385e-07
ENSMUSG00000027187	Cat	0	2.65646	5.44376e-06	4.54359e-07
ENSMUSG00000024357	Sil1	0	-1.17576	5.44972e-06	4.5535e-07
ENSMUSG00000035781	R3hdm4	0	2.3979	5.44972e-06	4.55582e-07
ENSMUSG00000071265	1700086L19Rik	0	-3.42953	5.44972e-06	4.5528e-07
ENSMUSG00000003153	Slc2a3	0	-2.60039	5.46406e-06	4.57014e-07
ENSMUSG00000047383	Gm33589	0	-3.19832	5.46705e-06	4.57498e-07
ENSMUSG00000032125	Robo4	0	6.45515	5.48729e-06	4.59427e-07
ENSMUSG00000015443	Gzmn	0	-4.18837	5.4875e-06	4.5968e-07
ENSMUSG00000099630	1700096J18Rik	0	-4.59999	5.48941e-06	4.60075e-07
ENSMUSG00000021250	Fos	0	7.17531	5.49208e-06	4.60769e-07
ENSMUSG00000067925	Cxx1a	0	3.7933	5.49208e-06	4.60581e-07
ENSMUSG00000044148	1810030O07Rik	0	3.20911	5.51893e-06	4.63258e-07
ENSMUSG00000040701	Ap1g2	0	6.24923	5.51964e-06	4.6379e-07
ENSMUSG00000057116	AF366264	0	-4.13645	5.51964e-06	4.63618e-07
ENSMUSG00000024571	Gm16286	0	2.26776	5.53278e-06	4.65131e-07
ENSMUSG00000044600	Smim7	0	1.6644	5.54166e-06	4.66114e-07
ENSMUSG00000020283	Pex13	0	-1.50434	5.54617e-06	4.66731e-07
ENSMUSG00000024151	Msh2	0	2.4047	5.54709e-06	4.67066e-07
ENSMUSG00000025212	Sfxn3	0	1.753	5.54709e-06	4.67682e-07
ENSMUSG00000029678	Hyal5	0	-3.18648	5.54709e-06	4.67348e-07
ENSMUSG00000040195	Tmem194	0	-2.1268	5.54709e-06	4.67758e-07
ENSMUSG00000002064	Sdf2	0	1.83839	5.55535e-06	4.68931e-07
ENSMUSG00000039384	Dusp10	0	-2.31288	5.55535e-06	4.68749e-07
ENSMUSG00000045693	Nlrp4e	0	-5.25636	5.5592e-06	4.69494e-07
ENSMUSG00000021326	Trim27	0	-1.72959	5.56952e-06	4.70603e-07
ENSMUSG00000049421	Zfp260	0	1.76006	5.57752e-06	4.71518e-07
ENSMUSG00000040340	1700019B03Rik	0	-3.64806	5.58727e-06	4.72581e-07
ENSMUSG00000058398	Prss43	0	-2.82966	5.58959e-06	4.73256e-07
ENSMUSG00000059455	Plac8l1	0	-3.45276	5.58959e-06	4.73157e-07
ENSMUSG00000064354	mt-Co2	0	0.9556	5.60638e-06	4.75081e-07
ENSMUSG00000078179	Rnf148	0	-3.6264	5.60638e-06	4.75157e-07
ENSMUSG00000003873	Bax	0	3.03454	5.60749e-06	4.75492e-07
ENSMUSG00000022487	Gtsf1	0	-2.95481	5.61347e-06	4.76479e-07
ENSMUSG00000079426	Arpc4	0	1.49364	5.61347e-06	4.7624e-07
ENSMUSG00000037824	Tspan14	0	2.41449	5.61999e-06	4.77273e-07
ENSMUSG00000021917	Spcs1	0	-1.19018	5.62246e-06	4.77724e-07
ENSMUSG00000041736	Tspo	0	3.13649	5.62336e-06	4.78041e-07
ENSMUSG00000085861	1700016G14Rik	0	-3.57561	5.65046e-06	4.80587e-07
ENSMUSG00000062014	Gmfb	0	-1.18592	5.65056e-06	4.80837e-07
ENSMUSG00000039985	Fam60a	0	2.37858	5.66191e-06	4.82045e-07
ENSMUSG00000042564	Fam227a	0	-4.0372	5.67033e-06	4.83005e-07
ENSMUSG00000009647	Mcu	0	-2.41341	5.67149e-06	4.83346e-07
ENSMUSG00000059834	Sclt1	0	-2.36204	5.67914e-06	4.84484e-07
ENSMUSG00000060177	Klk1b22	0	-6.94594	5.67914e-06	4.84432e-07
ENSMUSG00000002409	Dyrk1b	0	-2.74571	5.67972e-06	4.84777e-07
ENSMUSG00000028389	Zfp37	0	-2.61236	5.68703e-06	4.85645e-07
ENSMUSG00000101912	1700052I22Rik	0	-3.43437	5.70676e-06	4.87573e-07
ENSMUSG00000100297	1700044K03Rik	0	-5.7818	5.7099e-06	4.88086e-07
[truncated: 10,986 more rows]

## Sheet: Ribosome genes
Supplementary Table 1
Differentially expressed Ribosmal genes (identified in DEGUST using FDR cut-off <0.05, Abs log FC >1.5X) between Inha WT and KO tumour associated tubules (TAT) from adult mouse testes
Ribosomal genes are upregulated in TAT vs WT
gene_id	gene_name	InhaWT	InhaKO_N (Log2 Fold Change)	FDR (False Discovery Rate)	P value
ENSMUSG00000030744	Rps3	0	1.53517	0.000601846	4.81745e-06
ENSMUSG00000025794	Rpl14	0	1.23137	0.000616109	5.54237e-06
ENSMUSG00000079435	Rpl36a	0	2.48925	0.000755517	8.40829e-06
ENSMUSG00000012405	Rpl15	0	1.03766	0.000924129	1.18671e-05
ENSMUSG00000028081	Rps3a1	0	1.71857	0.000946005	1.23387e-05
ENSMUSG00000037805	Rpl10a	0	1.46003	0.00108407	1.48232e-05
ENSMUSG00000032399	Rpl4	0	1.05084	0.00120637	1.797e-05
ENSMUSG00000060036	Rpl3	0	1.18021	0.00150974	2.79821e-05
ENSMUSG00000079641	Rpl39	0	2.41297	0.00178215	3.66914e-05
ENSMUSG00000063457	Rps15	0	0.959615	0.00182965	3.88453e-05
ENSMUSG00000031320	Rps4x	0	2.76879	0.00187697	4.03322e-05
ENSMUSG00000054312	Mrps21	0	1.2895	0.0023132	6.12066e-05
ENSMUSG00000008682	Rpl10	0	1.99681	0.00254485	7.5925e-05
ENSMUSG00000058546	Rpl23a	0	1.10186	0.00255252	7.6322e-05
ENSMUSG00000052146	Rps10	0	0.942954	0.00318949	0.000115919
ENSMUSG00000037563	Rps16	0	0.923101	0.00341963	0.000130379
ENSMUSG00000047215	Rpl9	0	0.967655	0.00341963	0.000130391
ENSMUSG00000039001	Rps21	0	0.830795	0.00419824	0.000185345
ENSMUSG00000023939	Mrpl14	0	1.25366	0.00432095	0.000196978
ENSMUSG00000028936	Rpl22	0	1.64439	0.0045311	0.000213153
ENSMUSG00000017404	Rpl19	0	0.916623	0.00453705	0.000213627
ENSMUSG00000046756	Mrps7	0	0.863916	0.00472323	0.000232875
ENSMUSG00000008668	Rps18	0	0.854046	0.00484774	0.000242886
ENSMUSG00000003429	Rps11	0	0.762106	0.00493731	0.000250226
ENSMUSG00000028495	Rps6	0	0.73052	0.00497429	0.000253377
ENSMUSG00000006333	Rps9	0	0.734243	0.00559165	0.00030405
ENSMUSG00000034880	Mrpl34	0	1.08547	0.00577966	0.000328027
ENSMUSG00000063316	Rpl27	0	0.983517	0.00577966	0.00032776
ENSMUSG00000040952	Rps19	0	0.971415	0.00627128	0.000383332
ENSMUSG00000012848	Rps5	0	0.860571	0.00628383	0.000387202
ENSMUSG00000047675	Rps8	0	0.898456	0.00628383	0.00038659
ENSMUSG00000029614	Rpl6	0	0.916034	0.00649839	0.00040963
ENSMUSG00000010406	Mrpl52	0	0.711165	0.0076973	0.000545771
ENSMUSG00000062647	Rpl7a	0	0.768958	0.00892773	0.000687397
ENSMUSG00000062328	Rpl17	0	0.926708	0.00927805	0.000738367
